# Supplementary material for: High-Throughput Volatilome Fingerprint Using PTR–ToF–MS Shows Species-Specific Patterns in Mortierella and Closely Related Genera
Source: J Fungi (Basel). 2021 Jan 19;7(1):66. doi: 10.3390/jof7010066 (PMC7835917; doi:10.3390/jof7010066)
Supplement: Supplementary file 1 [file jof-07-00066-s001.zip]

Archive with 5 entries (4 files):
- SupplementaryFiles/
- SupplementaryFiles/SI_Table_1.txt
- SupplementaryFiles/SI_Table_2.xls
- SupplementaryFiles/SI_Table_3.xls
- SupplementaryFiles/Supplementary_information.docx
