# Supplementary material for: High-Throughput Volatilome Fingerprint Using PTR–ToF–MS Shows Species-Specific Patterns in Mortierella and Closely Related Genera
Source: J Fungi (Basel). 2021 Jan 19;7(1):66. doi: 10.3390/jof7010066 (PMC7835917; doi:10.3390/jof7010066)
Supplement: Supplementary file 1 [file jof-07-00066-s001.zip › SupplementaryFiles/SI_Table_1.txt]

sample_name	sample_bio_tech	sample_bio	sample	rep_bio	rep_tech	id_measurement	location	season	matrix	Lab_code	GB_numbers	ms26.0157	ms27.9970	ms28.0186	ms31.0183	ms33.0339	ms34.9956	ms39.0226	ms41.0384	ms42.0140	ms43.0182	ms43.0545	ms46.0351	ms48.0534	ms49.0112	ms53.0056	ms56.0243	ms57.0404	ms57.0702	ms60.0527	ms61.0094	ms61.0295	ms63.0075	ms63.0434	ms67.0220	ms67.0507	ms67.0635	ms69.0347	ms69.0699	ms71.0498	ms71.0857	ms73.0231	ms73.0467	ms73.0649	ms74.0071	ms75.0429	ms75.9494	ms77.0035	ms77.0592
ALGL1a_2	ALGL1a	ALGL1	ALGL	1	a	2	Obergugl	snowcover	Meshbags	OOW3	MT380876	1.5063	0.0224	0.0739	1.8751	18.446	0.01	25.2751	19.1095	0.1831	12.1017	27.7761	0.7428	3.2339	0.1145	0.1205	0.0809	6.8006	4.2619	7.2071	0.0095	16.5062	11.3258	1.4026	0.0048	0.1013	0.2715	0.5606	0.52	0.2067	1.9796	0.2629	4.199	6.0815	0.0964	3.1538	0.0235	0.0371	6.9505
ALGL1b_2	ALGL1b	ALGL1	ALGL	1	b	2	Obergugl	snowcover	Meshbags	OOW3	MT380876	1.1395	0.0338	0.056	2.6906	17.2168	0	16.9961	13.2624	0.2647	15.3289	17.7532	0.8439	2.8116	0.0833	0.2067	0.0355	6.114	3.5156	9.3977	0	17.8335	19.2998	1.8193	0.0089	0.0491	0.2344	0.4164	0.4896	0.159	1.0954	0.2369	4.2157	3.66	0.0597	4.1001	0.0209	0.0505	9.3005
ALGL1c_2	ALGL1c	ALGL1	ALGL	1	c	2	Obergugl	snowcover	Meshbags	OOW3	MT380876	1.0036	0.0155	0.0585	1.8709	17.5946	0.0229	17.5339	13.8061	0.1386	11.8974	18.6151	1.2307	2.31	0.168	0.0809	0.0566	6.4513	3.7799	7.7591	0.0043	14.2376	10.6148	1.9535	0.0062	0.0722	0.1794	0.4973	0.5008	0.1622	2.1257	0.2425	4.5935	4.7807	0.0921	2.928	0.0283	0.0439	7.824
ALGL2a_2	ALGL2a	ALGL2	ALGL	2	a	2	Obergugl	summer	Meshbags	OBS3	MT380877	1.3875	0.017	0.1442	2.3773	16.1286	0.0145	36.0254	26.6085	0.1898	9.6796	28.0656	0.7841	1.9369	0.2876	0.1322	0.1575	7.6741	26.5969	10.4057	0.1263	11.4659	8.4546	1.3564	0.0066	0.1336	0.1729	1.8079	2.6136	0.2492	9.4947	0.3018	4.0379	10.9676	0.0973	2.6658	0.0214	0.0386	9.9376
ALGL2b_2	ALGL2b	ALGL2	ALGL	2	b	2	Obergugl	summer	Meshbags	OBS3	MT380877	1.0618	0.0223	0.0745	2.5103	15.1431	0.0039	27.9575	20.5411	0.1898	9.592	21.5433	0.9015	1.5421	0.1708	0.1557	0.1068	7.1627	20.3347	10.4541	0.1353	11.4513	15.9885	1.9804	0.0094	0.1004	0.1543	0.7056	3.1238	0.1314	3.277	0.2333	4.6267	6.7401	0.1058	2.1938	0.0249	0.0448	10.7704
ALGL2c_2	ALGL2c	ALGL2	ALGL	2	c	2	Obergugl	summer	Meshbags	OBS3	MT380877	1.0387	0.0134	0.1226	2.246	14.8009	0.0119	25.6279	18.677	0.1606	10.6834	22.2434	0.5912	1.2101	0.2001	0.1072	0.1291	6.0394	15.2855	8.6077	0.0972	14.7952	10.0495	1.1021	0.0054	0.0819	0.1129	1.1193	1.3829	0.22	3.4549	0.2364	3.3941	8.1671	0.0962	3.005	0.0249	0.0308	7.7445
ALGL3a_2	ALGL3a	ALGL3	ALGL	3	a	2	Obergugl	snowcover	Meshbags	OBW7	MT380878	1.0282	0.0371	0.0536	1.5149	14.9901	0.002	16.9239	13.49	0.1286	8.9094	20.0377	0.6636	1.9083	0.2321	0.0994	0.0523	5.8444	2.379	4.8183	0	11.9716	17.4208	0.9978	0.0048	0.0447	0.1801	0.4128	0.3803	0.1884	0.8031	0.2698	4.0153	4.6172	0.0532	3.3661	0.0271	0.0364	4.59
ALGL3b_2	ALGL3b	ALGL3	ALGL	3	b	2	Obergugl	snowcover	Meshbags	OBW7	MT380878	0.9069	0.037	0.3496	2.4583	16.3166	0	16.5762	11.8608	0.1795	11.3657	15.0044	0.8209	1.8891	0.0907	0.1282	0.0778	5.6124	3.3559	9.2231	0.2779	13.6211	16.3494	1.424	0.0073	0.0637	0.1433	0.3726	0.5447	0.1751	1.9308	0.2871	3.6441	4.8334	0.0558	2.4236	0.0243	0.018	8.7085
ALGL3c_2	ALGL3c	ALGL3	ALGL	3	c	2	Obergugl	snowcover	Meshbags	OBW7	MT380878	0.8548	0.0373	0.215	1.8	15.3684	0.0057	16.5063	12.472	0.1676	12.5803	17.748	0.7154	1.6779	0.1516	0.1115	0.0675	6.3276	2.4863	6.0336	0.2405	17.2364	16.8264	1.0516	0.0076	0.0649	0.1452	0.7554	0.3982	0.1733	1.0197	0.2394	4.5223	5.128	0.0648	2.4271	0.0236	0.0222	6.158
ALGL4a_2	ALGL4a	ALGL4	ALGL	4	a	2	Obergugl	summer	Meshbags	OAS6	MT380879	1.0494	0.004	0.0847	1.6625	12.1834	0.0069	20.6709	15.3933	0.1214	9.1318	22.0147	0.7888	1.8968	0.1369	0.0856	0.0812	5.7411	3.6898	5.7508	0.0931	11.6592	9.8081	1.5206	0.0013	0.0584	0.1586	0.7483	0.3784	0.2113	3.4411	0.2487	3.5572	4.8098	0.0606	3.0688	0.0236	0.0317	5.1942
ALGL4b_2	ALGL4b	ALGL4	ALGL	4	b	2	Obergugl	summer	Meshbags	OAS6	MT380879	0.8149	0.0389	0.039	2.3154	13.8393	0.0067	14.6976	11.9641	0.2032	12.9349	15.337	0.7821	1.6391	0.1637	0.1414	0.0451	5.6873	3.31	8.8011	0	15.2907	17.3975	1.4709	0.0064	0.0582	0.1362	0.4482	0.4497	0.1256	2.0412	0.1983	4.0566	3.2149	0.0563	2.6163	0.0216	0.0511	8.608
ALGL4c_2	ALGL4c	ALGL4	ALGL	4	c	2	Obergugl	summer	Meshbags	OAS6	MT380879	0.8836	0.0147	0.1081	1.7913	13.2704	6.00E-04	16.344	13.118	0.128	10.2479	18.2575	0.76	1.4312	0.1201	0.0691	0.0655	5.0881	3.2497	6.4918	0	13.8432	11.6734	0.9984	0.0064	0.0629	0.1113	0.5332	0.3613	0.151	2.2906	0.1724	3.2221	4.1082	0.0736	2.1966	0.0252	0.0328	5.8306
ALGL5a_2	ALGL5a	ALGL5	ALGL	5	a	2	Obergugl	snowcover	Meshbags	OAW6	MT380880	1.2438	0.0134	0.1108	1.8339	14.7971	0.0028	22.7627	17.3936	0.169	8.4022	24.9483	0.8558	2.3273	0.2197	0.0889	0.0876	5.7504	4.3435	6.6167	0.0463	10.5049	8.2805	1.8874	0.0057	0.0521	0.1813	0.6303	0.6128	0.171	2.9916	0.2055	3.2801	8.2561	0.2061	2.5386	0.0239	0.0348	5.7866
ALGL5b_2	ALGL5b	ALGL5	ALGL	5	b	2	Obergugl	snowcover	Meshbags	OAW6	MT380880	1.2182	0.0267	0.0718	2.7041	17.0467	9.00E-04	19.153	15.7007	0.1617	12.8543	19.8142	1.0366	2.3275	0.1778	0.1135	0.0628	6.303	4.5478	11.4382	0	15.6118	17.6448	2.3912	0.0059	0.0879	0.207	0.6217	0.6251	0.1695	2.9502	0.231	3.981	10.8629	0.2454	2.6836	0.0277	0.0552	11.1268
ALGL5c_2	ALGL5c	ALGL5	ALGL	5	c	2	Obergugl	snowcover	Meshbags	OAW6	MT380880	0.86	0.0116	0.1717	1.9915	16.1542	0.0054	17.6927	12.5693	0.1643	9.4713	17.1687	0.6464	1.4439	0.1937	0.0801	0.0734	5.3846	3.1395	7.443	0.1668	12.4797	12.4971	1.1994	0.0049	0.0644	0.1179	0.6556	0.4537	0.1779	1.682	0.3328	3.448	8.2999	0.2762	3.5904	0.0267	0.0189	6.6432
ALGL6a_2	ALGL6a	ALGL6	ALGL	6	a	2	Obergugl	snowcover	Meshbags	MK_77	KP714667	1.0286	0.023	0.0844	1.5815	14.0651	0	21.5683	16.0885	0.134	9.2874	24.2763	0.7486	1.7766	0.15	0.0897	0.0862	5.7483	3.1144	5.5653	0.0538	12.1083	9.6443	1.3355	0.0073	0.0651	0.1251	0.5974	0.3683	0.1923	1.1405	0.2454	3.3665	5.1158	0.0678	3.1095	0.0253	0.0353	4.9499
ALGL6b_2	ALGL6b	ALGL6	ALGL	6	b	2	Obergugl	snowcover	Meshbags	MK_77	KP714667	0.9996	0.0236	0.3161	2.1682	20.2198	0	22.3805	17.6225	0.1827	17.0661	24.8698	0.9596	2.1269	0.2093	0.1122	0.0825	8.4669	4.2366	10.0677	0	21.6834	12.0014	1.9241	0.0068	0.0666	0.1983	0.5123	0.6674	0.1608	1.7264	0.2921	6.8016	5.124	0.0919	3.0155	0.0213	0.055	11.8219
ALGL6c_2	ALGL6c	ALGL6	ALGL	6	c	2	Obergugl	snowcover	Meshbags	MK_77	KP714667	0.8373	0.0314	0.4032	2.3682	18.6516	0	18.9621	15.1415	0.1362	12.582	19.9728	0.8138	1.197	0.153	0.111	0.079	5.9917	3.5651	9.1887	0	16.3426	21.1199	1.1427	0.0056	0.065	0.0903	0.5582	0.4996	0.1483	2.3509	0.2405	4.0035	4.5209	0.0792	2.5253	0.0219	0.0488	8.9471
ALGL7a_2	ALGL7a	ALGL7	ALGL	7	a	2	Obergugl	snowcover	Meshbags	MF_A52	MF615092	0.4519	0.0264	0.041	3.1245	32.7582	0.0086	18.222	11.5331	0.201	6.2255	12.0772	0.6283	0.2157	0.1349	0.0731	0.0989	5.9798	3.2897	14.2768	0.3004	9.0228	10.678	0.7887	0.0095	0.3445	0.243	1.1642	1.4812	0.1973	0.8646	0.2726	4.4495	12.2802	0.0578	1.6666	0.0296	0.0135	13.738
ALGL7b_2	ALGL7b	ALGL7	ALGL	7	b	2	Obergugl	snowcover	Meshbags	MF_A52	MF615092	0.3443	0.0105	0.0432	2.4946	24.725	0.0014	8.5486	8.1356	0.1418	4.9147	9.0366	0.7357	0.1575	0.1518	0.0542	0.0439	4.964	2.5007	10.6251	0	7.0096	8.7221	1.1512	0.005	0.1339	0.0776	2.7241	0.3664	0.1464	0.4398	0.1842	3.3991	4.7134	0.0521	1.6424	0.0258	0.053	9.7298
ALGL7c_2	ALGL7c	ALGL7	ALGL	7	c	2	Obergugl	snowcover	Meshbags	MF_A52	MF615092	0.8366	0.025	0.0582	3.7045	27.1533	0.0985	15.6906	10.3604	0.2019	5.4054	11.9215	0.8614	1.439	0.4432	0.0776	0.0944	4.7737	2.8809	14.615	0.1543	6.6867	10.7313	1	0.0051	0.1533	0.1669	1.0096	0.4482	0.1883	0.3965	0.2567	3.4882	14.338	0.0528	1.8905	0.0239	0.0275	12.5738
BA1a_2	BA1a	BA1	BA	1	a	2	Praxmar	summer	Soil	Pr1s12	MT380861	1.0316	0.0158	0.1585	2.0484	48.7514	0.0075	31.6347	23.9202	0.2929	6.0625	32.3185	1.1524	0.9714	0.1117	0.1237	0.1404	7.6161	10.7587	6.9519	0.172	7.6647	11.9565	3.2134	0.0097	0.1651	0.2007	0.5087	1.4941	0.2932	3.7685	0.3309	4.9301	16.2778	0.1058	3.2539	0.0261	0.0202	6.9536
BA1b_2	BA1b	BA1	BA	1	b	2	Praxmar	summer	Soil	Pr1s12	MT380861	0.9954	0.0166	0.2169	2.6515	42.2655	0.0024	27.5794	19.8629	0.2693	5.2788	23.6913	1.1022	0.9121	0.5866	0.1023	0.1108	6.0809	10.94	9.6878	0	5.6988	9.1772	2.8578	0.0075	0.2585	0.1916	0.527	1.5559	0.2299	6.1897	0.2406	2.9658	21.8021	0.1088	2.9878	0.0279	0.0563	8.6582
BA1c_2	BA1c	BA1	BA	1	c	2	Praxmar	summer	Soil	Pr1s12	MT380861	1.1175	0.0296	0.1469	2.5307	58.9071	0.0099	34.0835	25.9749	0.3342	5.4344	33.8616	1.6208	0.8537	0.1274	0.1588	0.1406	7.6268	13.1681	9.1878	0.0622	5.6371	17.6382	4.4126	0.0114	0.2397	0.1799	0.6967	1.8167	0.2632	3.2083	0.276	4.4863	23.0734	0.1146	2.9454	0.0261	0.0285	9.2885
BA2a_2	BA2a	BA2	BA	2	a	2	Praxmar	summer	Soil	Pr1s13	MT380862	1.2126	0.0348	0.2164	1.9571	43.9022	0.0015	31.5208	24.6228	0.3004	7.9487	35.0015	1.2982	1.234	0.1244	0.1289	0.1472	7.4702	10.634	6.3967	0.2308	10.3958	11.6528	3.6036	0.0092	0.1561	0.1693	0.4988	1.3782	0.2985	2.6903	0.3313	3.9185	16.3861	0.1375	5.1319	0.0278	0.0355	6.0963
BA2b_2	BA2b	BA2	BA	2	b	2	Praxmar	summer	Soil	Pr1s13	MT380862	0.9544	0.0242	0.1332	2.2749	44.2952	0.0051	22.8081	16.9721	0.2697	5.0705	21.6183	1.0568	0.8975	0.1694	0.0844	0.0964	5.6759	9.8711	7.7077	0.0421	5.7819	10.1121	2.626	0.0032	0.1418	0.1449	0.5009	1.3283	0.2299	2.8384	0.1983	2.8923	17.7612	0.1136	2.6802	0.0222	0.0364	6.8816
BA2c_2	BA2c	BA2	BA	2	c	2	Praxmar	summer	Soil	Pr1s13	MT380862	1.0815	0.0265	0.5251	2.546	50.5684	0.0017	32.9868	24.2802	0.2933	8.4375	29.2821	1.3564	0.8468	0.2061	0.1364	0.1558	7.6144	13.1767	9.5073	0.2117	11.3552	14.1259	4.0461	0.01	0.1906	0.1455	0.8285	1.5998	0.3744	8.7301	0.4337	4.9453	22.0307	0.1312	3.3064	0.0193	0.0212	9.5107
BA3a_2	BA3a	BA3	BA	3	a	2	Obergugl	summer	Meshbags	OOS3	MT380863	1.4345	0.0174	0.2228	2.2079	11.3518	0.0082	29.3805	21.035	0.1735	7.2062	29.2495	0.8205	2.2641	3.3275	0.1115	0.1342	6.5204	6.542	8.5379	0.379	8.2621	9.2343	1.3937	0.0189	0.069	0.1886	0.9121	0.5927	0.44	4.8905	0.3556	3.7146	37.5465	0.2738	5.082	0.0321	0.0429	7.7682
BA3b_2	BA3b	BA3	BA	3	b	2	Obergugl	summer	Meshbags	OOS3	MT380863	1.5854	0.0098	0.1351	2.4132	10.8812	0.0049	25.5193	18.7375	0.1506	7.0232	24.8398	0.9976	2.4992	0.6254	0.1275	0.104	5.8959	6.3321	8.9901	0.1934	8.0073	14.8825	2.3635	0.0071	0.0506	0.1995	0.7556	0.5571	0.4367	3.6374	0.2862	2.9021	37.2397	0.2816	3.5096	0.0271	0.0541	8.2083
BA3c_2	BA3c	BA3	BA	3	c	2	Obergugl	summer	Meshbags	OOS3	MT380863	1.6106	0.0174	0.2044	2.1902	11.5033	0.0044	28.3796	20.9558	0.1597	5.3689	29.9336	0.9731	2.3492	0.3556	0.1278	0.1319	5.8417	5.5575	7.9248	0.2123	6.4025	13.2174	1.4314	0.0098	0.0517	0.1723	0.8303	0.5498	0.2842	3.006	0.2879	2.8932	36.0963	0.2716	3.6038	0.0273	0.0419	6.6867
BA4a_2	BA4a	BA4	BA	4	a	2	Praxmar	summer	Soil	Pr1s21	MT380864	1.1181	0.0234	0.2544	1.7636	38.8792	0.0083	29.9453	23.0011	0.2564	6.0605	32.6789	1.263	1.2904	0.1944	0.1078	0.0991	7.2656	9.619	5.7943	0.0964	7.5279	8.5577	3.3888	0.0093	0.1407	0.1508	0.4879	1.3218	0.2903	3.1886	0.2656	4.1206	15.4872	0.1212	3.1666	0.0294	0.0326	5.5917
BA4b_2	BA4b	BA4	BA	4	b	2	Praxmar	summer	Soil	Pr1s21	MT380864	1.0624	0.0137	0.1685	2.4988	35.8163	0.008	25.5512	19.2288	0.2381	11.8298	22.3337	1.2784	1.0593	0.1435	0.1138	0.147	7.0093	11.5719	9.7091	0.1304	17.1634	13.6417	3.9268	0.0131	0.1621	0.1863	0.9301	1.3939	0.4142	5.4113	0.3768	4.7985	22.4871	0.0981	3.3861	0.028	0.0249	9.5927
BA4c_2	BA4c	BA4	BA	4	c	2	Praxmar	summer	Soil	Pr1s21	MT380864	1.0698	0.0221	0.1211	2.3802	63.2456	0.0107	29.8173	22.4828	0.3675	4.8659	30.0096	1.3473	0.8917	0.2985	0.1112	0.1262	6.6651	12.3565	7.7469	0.0215	4.7502	9.3313	3.6563	0.0073	0.1896	0.1314	0.4323	1.4295	0.2904	3.2614	0.2698	4.1034	17.8211	0.1113	3.2299	0.0246	0.0273	7.0885
BA5a_2	BA5a	BA5	BA	5	a	2	Praxmar	summer	Soil	Pr4s5	MT380865	1.0681	0.0192	0.3851	1.6484	24.2612	0.0022	25.6336	19.5053	0.2053	17.3789	27.1465	2.0438	1.0632	0.1983	0.1004	0.0984	6.1296	7.262	5.3347	0	24.8934	8.5783	6.3243	0.0084	0.074	0.0993	0.9157	1.0039	0.9201	3.0287	0.2373	3.3483	18.2023	0.1538	2.618	0.03	0.0362	4.8255
BA5b_2	BA5b	BA5	BA	5	b	2	Praxmar	summer	Soil	Pr4s5	MT380865	1.0558	0.0186	0.1077	2.305	28.0723	0.01	19.1088	15.8624	0.2118	10.9693	19.4921	2.8406	0.9326	0.1418	0.1028	0.0889	6.4065	7.6205	9.059	0	14.4055	12.7596	10.1269	0.0075	0.0666	0.0994	0.7086	0.9288	0.4507	2.9154	0.2199	3.4874	21.3565	0.1395	2.9763	0.0277	0.0565	8.264
BA5c_2	BA5c	BA5	BA	5	c	2	Praxmar	summer	Soil	Pr4s5	MT380865	1.0246	0.0258	0.1555	2.0325	22.1296	6.00E-04	24.4329	17.84	0.2154	4.747	23.5015	3.1713	0.6477	0.1208	0.107	0.0842	5.8678	7.9524	7.4243	0.0871	4.4132	13.7582	9.888	0.0037	0.0748	0.0799	0.5686	0.9472	0.4226	2.9893	0.2587	3.4859	17.099	0.1475	2.533	0.0254	0.0365	6.7329
BA6a_2	BA6a	BA6	BA	6	a	2	Praxmar	summer	Soil	Pr1s20	MT380866	0.8706	0.0278	0.1682	1.9784	50.3926	0.0021	25.2632	19.2478	0.2728	4.5152	26.076	1.0796	0.7982	0.1324	0.0974	0.1038	6.3041	9.5742	6.3728	0.0406	5.2789	11.9453	2.7265	0.0073	0.1972	0.1313	0.4885	1.3525	0.2306	1.8102	0.2595	3.5411	15.1384	0.0891	3.0648	0.0242	0.028	5.8607
BA6b_2	BA6b	BA6	BA	6	b	2	Praxmar	summer	Soil	Pr1s20	MT380866	0.9714	0.0318	0.0959	2.4749	49.319	0.0021	26.3091	20.6644	0.268	5.1473	25.4492	1.2183	0.9293	0.1949	0.1223	0.1165	6.7348	10.3763	9.1918	0	5.5539	17.762	2.922	0.0077	0.1708	0.16	0.466	1.3511	0.2565	5.2506	0.1876	3.4447	21.0204	0.0852	2.4862	0.0278	0.0481	8.8916
BA6c_2	BA6c	BA6	BA	6	c	2	Praxmar	summer	Soil	Pr1s20	MT380866	0.9643	0.0206	0.1836	2.0959	51.1101	0.0085	30.993	23.7799	0.298	4.9915	32.535	1.5422	1.0066	0.2006	0.1034	0.1183	7.7071	11.8897	7.565	0.0078	5.1347	8.1933	3.2014	0.0114	0.2116	0.1643	0.4926	1.5362	0.3473	4.4743	0.2459	4.7248	18.5013	0.1179	2.964	0.0272	0.0396	7.5048
EX1a_2	EX1a	EX1	EX	1	a	2	Patscherkofel	summer	Soil	Pats 4_2	MT380898	0.6289	0.0276	0.2147	1.6889	15.2125	9.00E-04	17.3879	13.7179	0.2696	7.2758	20.2785	0.7513	1.2797	0.1166	0.241	0.0265	6.1822	2.226	5.0516	0.0148	6.849	14.0413	0.8799	0.0076	0.088	0.1308	0.2059	0.5633	0.6281	0.3634	0.2434	3.8578	15.4576	0.047	3.1476	0.0198	0.0265	4.8011
EX1b_2	EX1b	EX1	EX	1	b	2	Patscherkofel	summer	Soil	Pats 4_2	MT380898	1.0143	0.025	0.2735	2.3379	19.6203	0.0056	18.012	13.6415	0.212	6.697	16.6751	1.0271	1.9657	0.2148	0.1665	0.0614	6.7413	3.9411	8.9353	0.0672	7.6009	26.0598	1.8672	0.0096	0.1016	0.2064	0.3416	0.9672	0.3067	0.6531	0.2661	5.498	22.2169	0.0608	3.0968	0.0228	0.0368	9.3771
EX1c_2	EX1c	EX1	EX	1	c	2	Patscherkofel	summer	Soil	Pats 4_2	MT380898	0.4801	0.0558	0.1848	1.632	18.881	0.0361	17.0387	11.4305	0.1706	4.9626	15.2741	0.722	0.6568	0.4429	0.1235	0.0518	7.6219	2.2574	6.2419	0.0906	5.8583	23.1146	0.8813	0.0104	0.1027	0.1012	0.2595	0.672	0.2897	0.3507	0.3159	6.8467	17.4453	0.0549	2.968	0.0208	0.0169	6.7868
EX2a_2	EX2a	EX2	EX	2	a	2	Praxmar	summer	Soil	Pr3s6	MT380899	0.9226	0.0241	0.2298	1.6267	17.6041	0.0038	19.267	15.0807	0.1652	31.8439	22.4178	0.6829	1.5227	0.1975	0.086	0.0733	6.3629	2.9306	5.8356	0	56.0021	11.4619	1.0104	0.0077	0.1021	0.1613	0.3172	0.3762	0.3994	0.4087	0.2882	4.075	16.6544	0.0948	3.4033	0.0295	0.0306	5.5997
EX2b_2	EX2b	EX2	EX	2	b	2	Praxmar	summer	Soil	Pr3s6	MT380899	0.8651	0.0195	0.1095	1.9249	13.7586	0.0103	12.7255	9.8768	0.1278	5.791	12.8069	0.7924	1.6963	0.2514	0.064	0.0487	4.7993	3.5776	7.4303	0.0526	6.9339	8.7215	1.2244	0.0053	0.0812	0.1718	0.3178	0.4373	0.2727	0.5061	0.1867	2.825	18.7244	0.1042	2.6981	0.0294	0.0363	6.4797
EX2c_2	EX2c	EX2	EX	2	c	2	Praxmar	summer	Soil	Pr3s6	MT380899	0.6882	0.0122	0.2389	1.7429	21.5127	0.0124	14.8651	11.1331	0.1393	4.1663	15.7193	0.7401	0.9776	0.161	0.059	0.0549	4.7913	2.7715	6.0935	0.0085	4.8178	10.1642	0.6341	0.0074	0.069	0.1065	0.2831	0.2784	0.2359	0.3888	0.2349	3.077	15.2034	0.0811	2.8578	0.0238	0.0299	5.1085
EX3a_2	EX3a	EX3	EX	3	a	2	Kuhtai	summer	Soil	Ks2_5	MT380900	0.8509	0.0348	0.2328	1.8505	16.0269	0.0031	20.1164	15.0043	0.1547	5.6827	20.5841	0.6884	1.304	0.3094	0.1205	0.0674	6.0658	2.8863	6.4758	0.0565	5.8088	20.7648	1.1149	0.0054	0.1171	0.1272	0.4864	1.804	0.4764	0.5789	0.2838	3.9972	20.9004	0.1237	2.7096	0.0232	0.023	6.2212
EX3b_2	EX3b	EX3	EX	3	b	2	Kuhtai	summer	Soil	Ks2_5	MT380900	1.123	0.0884	8.703	2.4171	13.7042	0.0057	17.1645	13.1268	0.1331	6.6341	16.5945	1.2908	1.9615	0.1509	0.0967	0.0684	5.4494	4.1814	9.5529	0.0189	7.2361	12.7709	2.2169	0.0067	0.0867	0.1765	0.4439	1.0652	0.3532	0.78	0.2954	2.9671	24.4618	0.126	3.7024	0.0233	0.0431	8.7115
EX3c_2	EX3c	EX3	EX	3	c	2	Kuhtai	summer	Soil	Ks2_5	MT380900	0.7584	0.0354	0.7609	1.9433	17.9882	0	18.0552	13.4447	0.1454	6.2837	18.2527	0.7921	0.9514	0.0917	0.1112	0.0671	5.7756	2.8288	7.2804	0.0739	7.2673	15.4387	1.1039	0.0098	0.1032	0.1061	0.4172	1.6275	0.4312	0.4569	0.2824	4.1185	19.6646	0.0959	2.8957	0.0203	0.03	7.0901
EX4a_2	EX4a	EX4	EX	4	a	2	Kuhtai	snowcover	Soil	Kw1_6	MT380901	0.628	0.0292	1.0218	1.4784	17.4672	0.0017	13.7641	11.9883	0.1528	13.0545	16.9479	0.6013	1.0341	0.2025	0.0824	0.0556	6.2399	2.4079	5.1824	0	21.0728	14.4944	0.8484	0.0068	0.0541	0.1149	0.3986	0.3296	0.2748	0.5992	0.2394	4.221	14.7516	0.0989	3.1872	0.0269	0.0327	5.1679
EX4b_2	EX4b	EX4	EX	4	b	2	Kuhtai	snowcover	Soil	Kw1_6	MT380901	1.025	0.0165	0.9385	2.0325	16.7429	0	15.0302	11.6141	0.146	5.1575	15.7623	0.7568	1.8257	0.2725	0.0736	0.066	4.8405	3.9656	7.4561	0.029	6.1359	8.7465	1.2697	0.0055	0.0629	0.1539	0.3373	0.3357	0.215	0.6684	0.172	2.6898	18.8105	0.1204	2.2726	0.0271	0.0367	6.5159
EX4c_2	EX4c	EX4	EX	4	c	2	Kuhtai	snowcover	Soil	Kw1_6	MT380901	0.6634	0.0316	1.3837	1.8495	22.5017	0.0033	15.2767	11.8945	0.1574	4.7775	16.8088	0.7308	0.7729	0.2232	0.0972	0.0536	5.4573	2.337	6.5183	0.0268	6.4525	16.7891	0.7702	0.0027	0.074	0.0876	0.4798	0.2569	0.1706	0.5111	0.1815	3.5192	18.2706	0.1216	1.6936	0.0258	0.0366	6.1334
GA1a_2	GA1a	GA1	GA	1	a	2	Praxmar	snowcover	Soil	Praw3_5	MT308707	0.884	0.0308	0.3792	1.9259	12.4456	0.0018	18.446	13.8446	0.1293	8.2667	18.5651	0.6911	1.5551	0.0987	0.0991	0.0874	6.142	4.269	7.6624	0.1236	9.9581	16.4733	1.0098	0.0085	0.0827	0.1619	0.567	0.6007	0.5183	0.8753	0.2689	4.3363	15.7143	0.1152	2.3618	0.0255	0.036	7.4218
GA1b_2	GA1b	GA1	GA	1	b	2	Praxmar	snowcover	Soil	Praw3_5	MT308707	0.9462	0.0206	0.3327	2.8422	13.9466	0.0024	19.4604	14.2732	0.157	7.1391	17.7658	0.8361	1.5291	0.1399	0.0998	0.0837	5.7476	5.498	12.1418	0.148	7.9586	14.0479	1.6264	0.0046	0.0825	0.1473	0.6051	0.5057	0.2854	1.0262	0.2652	3.9339	19.3125	0.1174	2.547	0.0206	0.0487	11.2838
GA1c_2	GA1c	GA1	GA	1	c	2	Praxmar	snowcover	Soil	Praw3_5	MT308707	0.7897	0.0213	0.2172	2.4507	12.4686	7.00E-04	18.6306	12.7767	0.1581	39.8364	16.0667	0.5872	1.1615	0.1609	0.0806	0.0975	5.671	4.6667	9.5854	1.00E-04	70.8912	10.1167	1.0853	0.0073	0.0726	0.112	0.8041	0.4707	0.8121	1.0414	0.3786	3.8985	16.9841	0.0979	5.8071	0.0271	0.027	8.5227
GA2a_2	GA2a	GA2	GA	2	a	2	Praxmar	summer	Soil	Pr2s12	MT308715	0.7552	0.0101	0.1047	2.3199	25.0927	0.0065	15.2342	11.0341	0.1564	5.8951	14.2837	0.6336	1.351	0.2105	0.071	0.0606	5.5212	3.4841	10.2002	0.0423	6.8299	8.1414	0.6629	0.0093	0.0938	0.1448	0.3269	0.5587	0.2046	0.6788	0.2408	3.9038	12.5169	0.105	2.258	0.0282	0.0333	9.519
GA2b_2	GA2b	GA2	GA	2	b	2	Praxmar	summer	Soil	Pr2s12	MT308715	0.7523	0.0303	0.1035	3.2498	27.9625	0	10.2819	8.854	0.1984	7.032	9.2595	0.6677	1.2666	0.2159	0.1051	0.0438	4.8992	3.2885	12.7668	0.0591	8.4366	15.0068	0.9442	0.0106	0.0774	0.1259	0.2603	0.8088	0.125	0.8626	0.1809	2.8606	18.9589	0.1406	4.3857	0.0259	0.0566	11.7422
GA2c_2	GA2c	GA2	GA	2	c	2	Praxmar	summer	Soil	Pr2s12	MT308715	0.3582	0.0171	0.0464	2.9664	24.5689	0.001	11.0266	7.5849	0.1554	5.9661	6.6508	0.8846	0.2945	1.3766	0.062	0.0411	5.7886	2.0848	13.4184	0.0433	6.6397	12.1857	0.5717	0.014	0.1029	0.079	0.3605	0.7326	0.3154	3.4178	0.2307	4.5358	18.84	0.1068	2.9858	0.0252	0.0513	13.5868
GA3a_2	GA3a	GA3	GA	3	a	2	Patscherkofel	summer	Soil	Pats3_1	MT394054	0.7315	0.0209	0.2656	1.6649	16.2361	0.0217	17.1137	13.1609	0.1406	4.7865	18.8915	0.5995	1.1632	1.1537	0.0655	0.0757	5.279	3.6933	5.7689	0.4785	5.3906	8.3822	0.7504	0.0084	0.1079	0.1115	0.2694	0.2575	0.3837	0.6621	0.202	2.9589	14.4645	0.1183	2.223	0.0231	0.0335	5.0068
GA3b_2	GA3b	GA3	GA	3	b	2	Patscherkofel	summer	Soil	Pats3_1	MT394054	0.5469	0.0061	0.1437	1.7031	12.0389	0.0071	9.7885	8.6882	0.1141	4.2284	10.9683	0.6879	0.7025	0.3553	0.0477	0.0519	4.7453	3.1418	6.6677	0.3469	5.138	7.1521	0.9902	0.0048	0.0577	0.0841	0.2268	0.2645	0.2812	1.0818	0.1343	2.8644	12.8883	0.091	1.6573	0.0258	0.0424	5.8572
GA3c_2	GA3c	GA3	GA	3	c	2	Patscherkofel	summer	Soil	Pats3_1	MT394054	0.519	0.0202	0.3375	1.9646	16.4301	0.009	14.8737	10.4946	0.1207	5.3329	13.4979	0.579	0.4438	0.6094	0.0611	0.0712	5.1988	3.8818	7.4543	0.1163	7.075	10.2193	0.7374	0.0046	0.0965	0.098	0.2805	0.2917	0.284	0.666	0.2773	3.3062	10.7212	0.1583	3.7438	0.0258	0.0414	6.6647
GA4a_2	GA4a	GA4	GA	4	a	2	Kuhtai	summer	Soil	Ks2_13	MT308713	0.5149	0.0322	1.0897	1.6423	17.8123	0.0085	16.6973	13.5283	0.153	5.4067	18.3923	0.629	0.5845	0.1347	0.1264	0.0514	7.4244	3.0622	6.6976	0.067	6.0924	18.3409	0.4692	0.005	0.103	0.0805	0.322	1.0482	0.3294	0.5062	0.2832	5.8115	13.9124	0.0955	2.7568	0.0248	0.0291	7.3798
GA4b_2	GA4b	GA4	GA	4	b	2	Kuhtai	summer	Soil	Ks2_13	MT308713	0.549	0.0242	0.5189	2.2793	13.9945	0.0072	13.9271	10.5913	0.1347	5.5645	13.0769	0.6777	0.623	0.094	0.1017	0.0472	5.5451	3.5698	9.0979	0.0392	6.7809	18.9842	0.8645	0.0069	0.0748	0.076	0.3064	0.8121	0.2135	0.5322	0.2388	3.8598	16.4675	0.0799	2.3333	0.0225	0.0401	8.7183
GA4c_2	GA4c	GA4	GA	4	c	2	Kuhtai	summer	Soil	Ks2_13	MT308713	0.4177	0.0579	3.3305	1.7722	10.9764	7.00E-04	15.0373	10.3707	0.1111	6.328	13.3071	0.6246	0.273	0.1365	0.066	0.0627	5.7958	3.2329	7.449	0.1708	8.6447	12.8348	0.4383	0.0044	0.094	0.0516	0.337	1.0271	0.281	0.4982	0.3159	4.3009	12.5704	0.1057	2.9378	0.0267	0.0242	7.2784
GA5a_2	GA5a	GA5	GA	5	a	2	Haggen	summer	Meshbags	M42	MT308709	0.9093	0.0137	0.1189	2.1213	11.0758	0.0044	17.2284	13.4326	0.1255	5.529	17.5821	0.5434	1.5334	0.1295	0.0926	0.0737	5.9519	3.3692	8.72	0.1375	6.9555	14.1352	0.5888	0.0017	0.0897	0.1419	0.9702	1.8324	0.1839	0.9411	0.2143	3.5028	19.6956	0.0784	2.6369	0.0223	0.0425	8.4071
GA5b_2	GA5b	GA5	GA	5	b	2	Haggen	summer	Meshbags	M42	MT308709	0.8067	0.0253	0.1322	2.1098	12.2085	0.0017	14.1294	10.5698	0.1154	8.2941	13.0546	0.6357	1.5958	0.0867	0.0766	0.0592	5.001	3.7302	8.0564	0	11.8265	12.542	1.0495	0.0057	0.0831	0.1624	0.2965	1.5826	0.2385	0.8694	0.1744	2.9467	15.634	0.0849	1.9222	0.0264	0.048	7.2669
GA5c_2	GA5c	GA5	GA	5	c	2	Haggen	summer	Meshbags	M42	MT308709	0.7482	0.0173	0.1561	2.0319	12.4835	0.007	18.2862	12.8118	0.1254	5.0125	16.5759	0.4998	1.0522	0.1237	0.0881	0.095	5.477	3.7502	7.9733	0.1514	6.6039	14.4454	0.6131	0.0038	0.1026	0.1218	0.4486	2.2624	0.1771	0.6304	0.3063	4.133	16.951	0.08	2.259	0.022	0.0197	7.1223
GE1a_2	GE1a	GE1	GE	1	a	2	Praxmar	summer	Soil	Pr3s7	MT380867	0.7726	0.0129	0.0796	1.7157	16.43	0.0211	19.0147	12.7099	0.1629	14.0676	11.4705	2.5055	0.8511	0.4672	0.0692	0.0903	5.7936	2.6766	6.6056	0.1527	6.4579	7.8103	8.7064	0.0117	0.1872	0.1737	0.3647	11.1692	3.1279	1.1297	0.2819	3.8188	12.6733	0.198	3.5253	0.0279	0.0352	6.0324
GE1b_2	GE1b	GE1	GE	1	b	2	Praxmar	summer	Soil	Pr3s7	MT380867	0.8206	0.0161	0.0834	2.1535	14.0436	0.0055	17.5005	11.6494	0.1444	12.2466	8.0071	2.5667	0.8562	0.4714	0.0884	0.0673	4.9522	2.8394	8.1311	0	5.1075	9.681	7.9844	0.0077	0.232	0.1613	0.2494	13.4219	2.6788	0.947	0.1919	2.3559	15.1951	0.2531	2.6275	0.0264	0.0579	6.8262
GE1c_2	GE1c	GE1	GE	1	c	2	Praxmar	summer	Soil	Pr3s7	MT380867	0.8256	0.0221	0.0654	1.9761	19.1001	0.0062	23.3188	15.6599	0.17	15.1813	13.135	3.1505	0.9063	0.6256	0.0947	0.0817	7.0522	3.4728	8.3982	0.0186	5.1508	10.4141	10.6642	0.0075	0.2617	0.1944	0.4429	15.7961	3.6876	1.5081	0.2338	4.7419	16.094	0.2484	2.3693	0.0237	0.0441	8.5896
GE2a_2	GE2a	GE2	GE	2	a	2	Praxmar	summer	Soil	Pr3s16	MT380868	1.7797	0.0194	0.1136	1.9273	22.8195	0	27.6096	20.5924	0.263	17.0454	27.4208	4.69	2.6131	0.3729	0.1151	0.1103	6.5735	6.5332	6.654	0.2166	8.5924	7.0061	17.0797	0.0093	0.1298	0.2067	0.3354	1.0983	3.4415	2.814	0.2652	3.6577	22.9095	0.0844	5.2901	0.0321	0.0205	6.1101
GE2b_2	GE2b	GE2	GE	2	b	2	Praxmar	summer	Soil	Pr3s16	MT380868	2.1004	0.0312	0.1353	2.5399	20.1246	0.002	23.4251	16.8313	0.3009	26.885	20.4444	6.286	3.04	0.6177	0.1547	0.1047	6.1661	5.5268	8.8049	0	28.2345	17.1885	23.7838	0.0226	0.076	0.284	0.3175	1.0554	3.0672	2.3958	0.2519	3.8296	27.2509	0.0927	7.5976	0.0366	0.0429	8.4317
GE3b_2	GE3b	GE3	GE	3	b	2	Praxmar	summer	Soil	Pr4s9	MT380869	0.5169	0.0113	0.0321	1.4004	7.5004	0.0081	36.3251	21.3099	0.115	14.2677	4.3521	1.2749	0.4193	0.7245	0.1151	0.1592	6.6683	2.7275	4.7525	0	19.6707	9.5368	3.3619	0.0103	0.7436	0.3407	0.1679	55.836	0.8943	0.3344	0.2043	2.6588	8.5687	0.0817	4.0595	0.0288	0.0423	4.0995
GE3c_2	GE3c	GE3	GE	3	c	2	Praxmar	summer	Soil	Pr4s9	MT380869	0.6973	0.0166	0.0575	2.0792	11.1735	0.0129	47.4296	26.2496	0.1658	33.8383	7.5563	2.0772	0.475	0.6857	0.1641	0.1844	7.5167	2.0563	7.3902	0	57.7791	11.6638	6.548	0.0167	0.8977	0.3868	0.3634	65.6341	1.1225	0.8478	0.2664	2.8715	12.4603	0.1188	6.069	0.026	0.0444	6.4766
ALGL8a_2	ALGL8a	ALGL8	ALGL	1	a	2	Obergugl	summer	Meshbags	OAS10	MT380871	1.3585	0.033	0.0724	1.5752	15.649	0.0032	23.0331	19.0075	0.1829	19.5282	28.9489	0.7267	2.6924	0.1594	0.1105	0.0954	6.6566	3.5096	5.3449	0	33.4118	12.3247	1.4048	0.0082	0.0987	0.2154	1.252	0.4125	0.2197	0.9564	0.2501	4.277	12.9457	0.0771	2.359	0.026	0.0263	5.1637
ALGL8b_2	ALGL8b	ALGL8	ALGL	1	b	2	Obergugl	summer	Meshbags	OAS10	MT380871	1.8381	0.0234	0.0731	2.3291	17.1304	0.0074	21.1407	15.7874	0.189	6.9491	21.8926	0.9174	4.0202	0.1575	0.1206	0.092	5.5092	4.8784	8.421	0.0915	8.0578	10.5227	2.0232	0.008	0.0872	0.2697	0.8976	0.4769	0.1667	1.2009	0.1936	2.9794	15.7993	0.1055	2.2898	0.0268	0.0436	7.6399
ALGL8c_2	ALGL8c	ALGL8	ALGL	1	c	2	Obergugl	summer	Meshbags	OAS10	MT380871	1.0786	0.0284	0.0445	1.8138	17.902	0.0014	19.4286	15.6522	0.2382	6.4675	22.9324	1.0041	2.4831	0.1081	0.1768	0.0429	7.0688	2.9318	6.3297	0.0798	7.932	15.1852	1.2655	0.0042	0.0894	0.2421	1.0806	0.3445	0.1411	0.9317	0.2164	5.0489	11.3903	0.0511	1.8615	0.0199	0.034	6.5525
ALGL9a_2	ALGL9a	ALGL9	ALGL	2	a	2	Obergugl	summer	Meshbags	OAS11	MT380872	1.5717	0.0224	0.1145	1.7748	15.0218	0.0177	25.5998	20.0912	0.1994	10.0466	30.3424	0.9306	3.2895	0.1496	0.1133	0.1162	6.3531	4.4992	6.3607	0.1206	14.2783	7.1643	1.9747	0.0074	0.0971	0.2347	1.1992	0.5296	0.2313	1.2601	0.2992	3.5114	15.4694	0.0707	2.8192	0.0257	0.0281	5.6473
ALGL9b_2	ALGL9b	ALGL9	ALGL	2	b	2	Obergugl	summer	Meshbags	OAS11	MT380872	1.8273	0.0201	0.177	2.3995	14.5064	0.0085	20.4848	15.4241	0.1814	7.9616	20.6901	0.9358	3.7724	0.1266	0.123	0.0687	5.1943	5.2338	8.3681	0.0158	9.8429	13.76	2.0108	0.0103	0.0483	0.2777	0.893	0.4538	0.18	1.4484	0.1717	2.7617	16.1168	0.0928	1.9525	0.03	0.042	7.4068
ALGL9c_2	ALGL9c	ALGL9	ALGL	2	c	2	Obergugl	summer	Meshbags	OAS11	MT380872	1.0099	0.0435	0.0709	1.7231	16.8866	0	18.118	14.7864	0.1989	6.8197	21.5644	0.8658	2.0006	0.0851	0.1434	0.0723	6.1616	2.6171	6.02	0.1426	8.654	17.9445	0.9978	0.0084	0.0988	0.1695	0.9392	0.3298	0.1239	0.5013	0.216	4.1567	10.9702	0.0551	1.8656	0.027	0.028	5.7003
ALGL10a_2	ALGL10a	ALGL10	ALGL	3	a	2	Obergugl	snowcover	Meshbags	OAS8	MT380873	1.2929	0.0076	0.1313	1.3853	14.7845	0.0057	22.68	17.9903	0.1582	7.3614	27.2451	0.8209	2.5283	0.1264	0.0935	0.0874	6.2201	4.0369	4.4534	0.0091	10.5555	10.1345	1.4516	0.0039	0.0641	0.2065	1.2412	0.4356	0.2097	0.9662	0.2112	3.4853	11.0544	0.0634	2.4909	0.0192	0.0299	3.9042
ALGL10b_2	ALGL10b	ALGL10	ALGL	3	b	2	Obergugl	snowcover	Meshbags	OAS8	MT380873	1.7152	0.0261	0.0406	2.6502	16.2567	0	19.1435	15.0891	0.2952	9.0066	20.8539	0.8443	4.1541	0.1236	0.1927	0.0716	5.9256	3.6613	8.6307	0	10.5945	19.7019	1.6985	0.007	0.0674	0.3106	0.7888	0.3988	0.1482	0.7347	0.2093	3.3848	14.8259	0.0601	2.8075	0.0228	0.0543	7.7891
ALGL10c_2	ALGL10c	ALGL10	ALGL	3	c	2	Obergugl	snowcover	Meshbags	OAS8	MT380873	1.1228	0.0233	0.061	1.6212	17.4588	0	18.6771	15.1053	0.1575	6.1101	21.7428	0.8992	2.3157	0.0946	0.0832	0.0962	6.437	3.2795	6.1246	0.1339	7.8199	14.0794	1.4069	0.004	0.0796	0.186	1.1682	0.438	0.1648	0.7517	0.2498	4.4687	12.5374	0.0682	2.0437	0.0264	0.0243	5.9782
ALGL11a_2	ALGL11a	ALGL11	ALGL	4	a	2	Obergugl	snowcover	Meshbags	OAW10	MT380874	1.2016	0.0229	0.3978	1.4245	13.2441	0.0065	21.5362	17.1394	0.1465	12.6545	25.3657	0.8388	2.3459	0.2503	0.1011	0.071	6.3951	3.6848	4.699	0	20.7245	13.5132	1.5449	0.0117	0.0638	0.198	1.0069	0.4553	0.2124	1.0214	0.2928	3.7903	11.7001	0.0783	2.0093	0.0244	0.0351	4.5107
ALGL11b_2	ALGL11b	ALGL11	ALGL	4	b	2	Obergugl	snowcover	Meshbags	OAW10	MT380874	1.6963	0.0168	0.0424	2.5572	14.8138	0.0039	21.1313	15.4879	0.1944	7.4669	20.6272	1.1623	3.5915	1.1381	0.1421	0.088	5.4785	4.6756	8.9879	0.0665	8.2209	16.5035	3.0259	0.0109	0.0661	0.2642	0.9911	0.5235	0.413	1.2776	0.1995	2.9547	18.5187	0.0774	2.5844	0.0229	0.054	8.2675
ALGL11c_2	ALGL11c	ALGL11	ALGL	4	c	2	Obergugl	snowcover	Meshbags	OAW10	MT380874	1.3526	0.0087	0.0756	1.7868	14.1147	0.0037	21.3231	15.4804	0.1736	5.3891	21.5605	1.1278	2.3819	0.0931	0.0945	0.0869	5.4107	5.1286	6.0543	0.1111	6.8355	10.222	2.3335	0.0061	0.0915	0.177	1.1243	0.608	0.2088	1.4935	0.3018	3.107	14.6265	0.062	3.3018	0.0249	0.0321	5.2498
ALGL12a_2	ALGL12a	ALGL12	ALGL	5	a	2	Obergugl	snowcover	Meshbags	OBW1	MT380875	1.2133	0.0165	0.1687	1.3658	14.1026	0	21.2218	17.3079	0.1409	4.9176	26.3035	0.6881	2.3171	0.0997	0.0969	0.0692	6.0639	3.448	4.2925	0.0569	6.7828	9.5073	1.2337	0.0076	0.0666	0.1934	0.9041	0.3838	0.1336	1.0202	0.1914	3.3536	11.5995	0.0683	1.7277	0.0203	0.0376	3.9761
ALGL12b_2	ALGL12b	ALGL12	ALGL	5	b	2	Obergugl	snowcover	Meshbags	OBW1	MT380875	1.3902	0.0257	0.0558	2.9577	17.8862	0.0036	19.3428	14.5757	0.2737	16.4528	19.3362	0.8321	3.0645	0.1803	0.2114	0.0619	5.9488	3.8645	10.6121	0	23.5274	17.2861	1.6867	0.0078	0.0815	0.2183	0.822	0.4683	0.1746	0.8592	0.2892	3.5044	18.6269	0.068	4.7493	0.0257	0.0561	10.0681
ALGL12c_2	ALGL12c	ALGL12	ALGL	5	c	2	Obergugl	snowcover	Meshbags	OBW1	MT380875	0.9078	0.0338	0.0504	1.7931	17.6936	0.0014	18.0923	13.7784	0.1867	5.9321	20.2287	1.0245	2.0217	0.437	0.1566	0.0521	6.55	2.5897	6.3814	0.0774	7.2786	16.3894	0.9726	0.0083	0.0791	0.2062	0.8792	0.332	0.1491	0.7719	0.2377	4.8187	12.3503	0.0533	2.0296	0.0272	0.0382	6.4882
HO1a_2	HO1a	HO1	HO	1	a	2	Haggen	summer	Meshbags	M3	MT380886	0.6446	0.0185	0.0913	1.6415	21.1168	0.0102	17.7098	12.523	0.1553	6.3879	17.5741	0.6575	0.7838	0.2627	0.0643	0.0685	5.6653	3.0359	5.678	1.131	8.2622	7.8292	1.1447	0.0083	0.0792	0.083	0.3317	0.3565	0.351	2.5883	0.2885	3.761	10.7059	0.1491	1.9221	0.0273	0.0337	5.3071
HO1b_2	HO1b	HO1	HO	1	b	2	Haggen	summer	Meshbags	M3	MT380886	0.4947	0.0122	0.0643	1.8993	25.1062	0.0037	11.343	8.7156	0.1556	5.6319	10.9006	0.7919	0.529	0.2377	0.0492	0.0427	4.9651	2.6529	7.3682	0.2714	6.8734	8.6163	1.2692	0.0037	0.0651	0.0609	0.2542	0.2985	0.4007	1.3787	0.2247	3.3768	14.6117	0.1334	2.0127	0.0282	0.0406	6.6884
HO1c_2	HO1c	HO1	HO	1	c	2	Haggen	summer	Meshbags	M3	MT380886	0.702	0.0245	0.1587	2.0742	23.0355	0.0119	17.5852	12.3669	0.1817	5.6339	16.7777	0.6378	0.7942	0.1878	0.0715	0.0836	4.8028	3.6627	7.3359	1.0236	7.7188	7.642	1.1594	0.0026	0.0634	0.0777	0.3263	0.35	0.2649	2.5915	0.3048	3.0482	11.7313	0.1433	1.9323	0.0273	0.0283	6.0434
HO2a_2	HO2a	HO2	HO	2	a	2	Haggen	summer	Meshbags	M4	MT380887	0.5524	0.0141	0.1729	1.7817	22.737	0.0141	16.6584	11.9035	0.1811	18.8523	15.7194	0.6334	0.5606	0.2529	0.061	0.0637	5.31	3.7181	6.1337	0.4421	32.1387	6.7736	0.8126	0.0064	0.0823	0.0654	0.312	0.5383	0.4333	3.8284	0.2788	3.5233	9.727	0.1285	2.6114	0.0262	0.0344	5.4265
HO2b_2	HO2b	HO2	HO	2	b	2	Haggen	summer	Meshbags	M4	MT380887	0.7409	0.0156	0.0722	2.4782	19.3594	0.0112	15.3121	11.3641	0.1634	5.3905	13.9596	0.8221	1.0383	0.1406	0.0769	0.0614	4.8763	3.5011	9.5643	0.1547	6.2916	8.4867	1.5622	0.0066	0.0589	0.0962	0.2751	0.468	0.305	2.8098	0.249	3.0944	19.8533	0.1338	3.0169	0.0291	0.0397	8.3169
HO2c_2	HO2c	HO2	HO	2	c	2	Haggen	summer	Meshbags	M4	MT380887	0.6356	0.0145	0.2745	2.1101	23.5937	6.00E-04	14.7612	11.2135	0.1671	14.133	14.3994	0.8231	0.7044	0.2639	0.0628	0.0635	4.7417	3.3476	7.0778	0	23.538	8.3855	0.8775	0.0066	0.0711	0.0731	0.2665	0.4831	0.2932	3.0345	0.2198	2.5854	12.8581	0.1274	3.0738	0.022	0.0382	6.0824
HO3a_2	HO3a	HO3	HO	3	a	2	Haggen	summer	Meshbags	M13	MT380888	0.4943	0.0251	0.069	1.4965	16.9341	7.00E-04	11.3971	9.0398	0.1357	7.6786	12.3234	0.7854	0.5826	0.2364	0.0481	0.0415	5.2151	1.9347	5.4173	0.1024	11.8771	7.9193	1.553	0.0076	0.0689	0.0507	0.2517	0.2619	0.2441	1.0205	0.2705	3.3521	11.5915	0.0656	2.8864	0.0307	0.0311	4.934
HO3b_2	HO3b	HO3	HO	3	b	2	Haggen	summer	Meshbags	M13	MT380888	0.3971	0.0016	0.0478	1.4522	13.9619	0.011	5.5119	5.7868	0.1137	8.0163	7.2872	0.7138	0.4993	0.2404	0.0414	0.0075	4.2219	1.6928	4.8682	0	13.0125	5.8056	1.1634	0.0056	0.0372	0.0649	0.1607	0.2517	0.2288	0.7925	0.1494	2.3703	9.8778	0.0785	1.6549	0.0243	0.0598	4.1165
HO3c_2	HO3c	HO3	HO	3	c	2	Haggen	summer	Meshbags	M13	MT380888	0.5389	0.0233	0.0904	1.7057	16.0394	0.0022	12.6924	9.3236	0.1223	4.1463	12.5909	0.767	0.5468	0.2614	0.0547	0.0409	4.7185	2.7658	5.9353	0.225	5.5574	8.7907	0.8469	0.0059	0.0436	0.0628	0.2346	0.2228	0.1697	1.3817	0.2005	3.2857	11.0335	0.0836	1.8181	0.0275	0.0283	5.3766
HO4a_2	HO4a	HO4	HO	4	a	2	Haggen	summer	Meshbags	M30	MT380889	0.8863	0.0099	0.0912	1.8047	18.9619	0.01	17.93	13.4622	0.168	14.7666	18.0684	0.7099	1.3771	0.2225	0.0775	0.0761	5.5043	4.1577	6.2024	0.0882	22.8701	8.0249	1.2834	0.0059	0.0821	0.1113	0.3022	0.3691	0.4084	4.5688	0.2527	3.3259	13.0172	0.0876	3.2149	0.0257	0.0383	5.5336
HO4b_2	HO4b	HO4	HO	4	b	2	Haggen	summer	Meshbags	M30	MT380889	1.1438	0.0159	0.0635	2.2611	20.3457	0.006	19.1983	14.9292	0.1565	6.5271	18.4717	1.1291	2.3234	0.226	0.0912	0.0813	6.4293	5.5005	9.4466	0.1916	7.3185	11.8179	2.5899	0.0037	0.0592	0.2119	0.4334	0.4172	0.2463	5.4879	0.2198	3.9636	22.0311	0.1428	2.9331	0.0211	0.0532	9.5
HO4c_2	HO4c	HO4	HO	4	c	2	Haggen	summer	Meshbags	M30	MT380889	0.8764	0.0077	0.0803	1.698	17.9262	0.0082	17.3297	13.7734	0.1515	8.1251	17.5355	1.0648	1.8142	0.3898	0.0807	0.0631	6.6829	4.6023	7.1179	0.2274	9.5681	9.1579	1.5284	7.00E-04	0.07	0.1541	0.403	0.4108	0.4498	4.6821	0.2232	4.9077	17.0174	0.1021	2.1451	0.0214	0.0329	7.3821
HO5a_2	HO5a	HO5	HO	5	a	2	Haggen	summer	Meshbags	M15	MT380890	1.7116	0.0235	0.0599	1.8385	15.5869	0.0093	21.4294	17.3987	0.217	9.6152	23.2166	8.9705	1.2607	0.5634	0.1106	0.0852	6.3583	4.3195	7.1908	0.1497	11.7881	13.4264	35.2164	0.0074	0.0723	0.1358	0.3377	1.0494	0.1843	4.1742	0.2098	3.3192	17.7703	0.1367	2.9704	0.0265	0.0685	6.9996
HO5b_2	HO5b	HO5	HO	5	b	2	Haggen	summer	Meshbags	M15	MT380890	1.799	0.0234	0.0847	2.2651	12.8266	0.0089	16.9404	13.5838	0.2295	7.012	16.9436	9.4094	1.7864	0.1641	0.1302	0.0773	5.8603	4.3401	9.5868	0.194	6.5048	11.958	35.8866	0.0044	0.0818	0.1552	0.348	1.0468	0.1823	2.7012	0.184	3.4333	23.0417	0.1079	1.8744	0.0319	0.056	9.1427
HO5c_2	HO5c	HO5	HO	5	c	2	Haggen	summer	Meshbags	M15	MT380890	1.2206	0.0141	0.09	1.7878	11.9676	0.0066	15.4941	11.7886	0.1676	4.9966	15.5879	5.1425	1.1701	0.159	0.0859	0.0618	4.99	3.1486	6.5995	0.1201	5.3858	12.1355	16.6399	0.0062	0.0593	0.0923	0.3301	0.8095	0.1644	2.2684	0.1902	3.083	17.3337	0.0838	1.9089	0.0225	0.0311	5.8592
HUVE1a_2	HUVE1a	HUVE1	HUVE	1	a	2	Praxmar	summer	Soil	Pr2s16	MT380856	0.4329	0.0367	1.9557	1.6703	15.2448	0.0256	11.6221	7.6889	0.1316	10.5322	10.0085	0.7039	0.6511	0.1861	0.047	0.0456	5.0705	2.2617	6.6781	0.2804	17.4547	7.597	1.3855	0.0043	0.0588	0.0705	0.342	0.2776	0.2023	0.7063	0.2981	3.8813	11.5952	0.2239	2.0751	0.0291	0.0227	6.0673
HUVE1b_2	HUVE1b	HUVE1	HUVE	1	b	2	Praxmar	summer	Soil	Pr2s16	MT380856	0.6938	0.0377	0.0454	2.1975	17.2672	0	13.0816	10.2275	0.1312	4.8249	13.2834	0.8014	1.0614	0.1239	0.0814	0.052	5.3521	2.9082	8.8719	0.0345	6.1647	15.0644	1.2376	0.004	0.0725	0.1061	0.293	0.3583	0.1103	0.6338	0.1805	3.5757	16.9422	0.107	1.4769	0.0239	0.0406	8.3802
HUVE1c_2	HUVE1c	HUVE1	HUVE	1	c	2	Praxmar	summer	Soil	Pr2s16	MT380856	0.6951	0.0243	0.0571	1.7778	16.637	0.015	14.6902	12.1436	0.1162	4.3618	17.5225	0.9475	1.1164	0.2095	0.0597	0.0676	5.6927	2.8293	7.132	0.1947	5.5746	7.7152	1.4499	0.0087	0.0626	0.11	0.3403	0.3197	0.1506	0.6502	0.1927	3.7944	15.8444	0.0956	1.6788	0.0199	0.0285	6.6929
HUVE2a_2	HUVE2a	HUVE2	HUVE	2	a	2	Praxmar	summer	Soil	Prw4.2	MT380857	1.1266	0.0154	0.1401	1.7636	21.4013	0.2658	21.2742	16.5552	0.1981	25.2226	22.7214	0.9327	1.404	0.431	0.0979	0.0941	6.4991	5.1105	6.6711	48.9805	52.4089	14.8318	3.8168	0.0083	0.1226	0.1247	0.4875	0.7616	0.4101	2.2476	0.3227	4.1398	23.2165	0.0876	4.603	0.0271	0.026	6.4221
HUVE2b_2	HUVE2b	HUVE2	HUVE	2	b	2	Praxmar	summer	Soil	Prw4.2	MT380857	1.0228	0.0273	0.2024	2.2481	19.0334	0.1136	15.3382	12.079	0.1493	7.0549	15.151	0.7919	1.6453	0.5385	0.0893	0.0771	5.5214	4.0643	8.0223	18.4413	12.2619	18.8487	1.7744	0.0066	0.0702	0.1394	0.3983	0.4889	0.181	1.9667	0.2583	3.2458	24.1957	0.1108	2.5292	0.0232	0.0479	7.4888
HUVE2c_2	HUVE2c	HUVE2	HUVE	2	c	2	Praxmar	summer	Soil	Prw4.2	MT380857	1.1988	0.0257	0.1204	2.1726	25.9653	0.1182	22.6761	16.6766	0.1913	5.6569	22.0733	1.1279	1.4171	0.2866	0.1224	0.0952	5.8867	5.2436	7.4776	18.1919	9.5676	20.4735	2.691	0.0092	0.0999	0.1355	0.5757	0.7787	0.2337	2.3458	0.2304	3.2991	27.8813	0.0871	2.8276	0.0316	0.0415	6.8824
HUVE4a_2	HUVE4a	HUVE4	HUVE	4	a	2	Pfitschtal	snowcover	Soil	Pfw5	MT380859	0.7309	0.0247	0.0824	1.3338	15.1927	0.0082	16.0129	12.0808	0.1398	5.1579	18.3131	0.6933	1.0608	0.5691	0.0669	0.0426	5.0319	2.3855	4.0184	0.1081	6.7059	6.3883	1.1066	0.011	0.0505	0.085	0.2712	0.2346	0.3269	1.1277	0.2829	2.8584	7.9534	0.1516	3.7455	0.0262	0.0363	3.3576
HUVE4b_2	HUVE4b	HUVE4	HUVE	4	b	2	Pfitschtal	snowcover	Soil	Pfw5	MT380859	0.4255	0.0081	0.0389	1.1328	10.6533	0.0042	6.6638	5.8174	0.0939	2.931	7.8823	0.6592	0.6893	0.1206	0.0345	0.0318	3.7614	1.9188	3.2039	0	4.7041	7.3942	0.6447	0.0027	0.0292	0.0597	0.2181	0.1895	0.1466	0.731	0.1273	2.1798	5.1404	0.0741	1.4039	0.0277	0.0305	2.475
HUVE4c_2	HUVE4c	HUVE4	HUVE	4	c	2	Pfitschtal	snowcover	Soil	Pfw5	MT380859	0.1994	0.0049	0.0774	0.8427	6.3136	0.0075	3.5161	2.7179	0.0715	2.4101	3.6664	0.5685	0.1515	0.0758	0.0198	0.0074	2.2166	0.7304	1.4321	0.0053	4.3579	6.0685	0.2919	0.0057	0.0247	0.0181	0.1083	0.0975	0.1339	0.2941	0.1313	1.1031	1.9493	0.0472	1.3637	0.0261	0.0381	0.8529
EX5a_2	EX5a	EX5	EX	5	a	2	Patscherkofel	snowcover	Soil	Patw1_4	MT380860	0.7058	8.00E-04	0.0442	1.4757	16.3073	0.0046	13.4888	10.8573	0.1362	3.3507	15.4428	0.6214	1.0583	0.1803	0.0505	0.0491	4.6152	3.5903	4.5784	0.0224	4.7379	6.6143	0.9133	0.0026	0.0471	0.0823	0.2433	0.3316	0.1843	1.3132	0.1853	2.594	9.3534	0.058	2.0429	0.0289	0.0289	3.6455
EX5b_2	EX5b	EX5	EX	5	b	2	Patscherkofel	snowcover	Soil	Patw1_4	MT380860	0.3561	0.0018	0.0403	1.0022	8.7425	0.005	3.2512	3.1774	0.1143	2.673	3.979	0.5835	0.4831	0.1248	0.0226	0.0067	2.108	1.2778	1.8198	0.017	4.7824	5.0562	0.5111	0.0025	0.0308	0.0282	0.1301	0.1611	0.1101	0.5451	0.1151	1.0028	3.2766	0.0283	1.042	0.0248	0.0282	1.0133
EX5c_2	EX5c	EX5	EX	5	c	2	Patscherkofel	snowcover	Soil	Patw1_4	MT380860	0.4991	0.0139	0.07	1.2468	13.4737	0.0044	9.53	6.99	0.1121	3.2514	9.3843	0.8977	0.7531	0.1651	0.0458	0.0319	3.9572	2.91	3.668	0	4.3849	5.7332	0.8424	0.005	0.0392	0.0643	0.2327	0.2563	0.3053	1.2134	0.1776	2.4575	7.2983	0.0373	1.6896	0.0291	0.0353	2.9515
HY1a_2	HY1a	HY1	HY	1	a	2	Patscherkofel	snowcover	Soil	Patw2_7	MT308724	1.278	1.5544	386.3507	1.9964	28.8843	0.0333	24.4674	18.6545	0.2157	9.4842	26.4844	12.5426	2.3685	1.1715	0.113	0.1104	6.4886	4.8804	7.1501	0.4494	10.0561	8.6323	3.9318	0.006	0.1092	0.19	0.6418	0.9526	0.3019	1.7461	0.2692	3.6994	8.4082	18.6188	2.441	0.0276	0.0876	6.6835
HY1b_2	HY1b	HY1	HY	1	b	2	Patscherkofel	snowcover	Soil	Patw2_7	MT308724	1.5678	0.7023	143.9943	2.6924	28.0015	0.005	23.3197	17.6061	0.2185	11.838	21.9617	5.3423	3.179	1.6575	0.1394	0.1045	6.2807	6.4127	10.573	0	13.2294	15.0023	1.9868	0.0152	0.0806	0.2601	1.1369	0.8481	0.4256	3.0803	0.2346	3.5064	15.9843	12.487	3.4931	0.0332	0.0757	10.1016
HY1c_2	HY1c	HY1	HY	1	c	2	Patscherkofel	snowcover	Soil	Patw2_7	MT308724	1.4773	1.1828	364.2097	2.1733	43.6472	0.0111	24.7556	18.6917	0.2773	8.6832	26.273	11.4813	2.7984	0.7338	0.107	0.13	6.2541	6.495	7.2048	0.3879	9.0867	11.0128	1.5429	0.0071	0.0944	0.2267	1.0832	0.6646	0.2805	1.4202	0.261	3.832	9.9036	22.8339	2.3581	0.0255	0.0554	6.7405
HY2a_2	HY2a	HY2	HY	2	a	2	Praxmar	summer	Soil	Pr3s12	MT308721	1.3444	0.1619	31.6373	1.9277	15.6574	0.0024	20.994	16.2517	0.177	12.6052	23.3156	1.8046	2.6798	0.1261	0.1067	0.0888	6.4512	3.5589	6.9058	0.0645	16.7701	17.7364	1.5842	0.0087	0.0959	0.2173	0.8355	0.3983	0.2804	1.3618	0.3491	4.3661	16.3652	1.1727	3.7552	0.0267	0.0347	6.6863
HY2b_2	HY2b	HY2	HY	2	b	2	Praxmar	summer	Soil	Pr3s12	MT308721	1.2287	0.1723	24.4483	2.4222	14.0614	0.0031	16.9629	12.7824	0.1355	10.0498	15.4555	1.6138	2.4218	0.128	0.1016	0.0653	5.4214	4.8387	9.3236	0	10.9205	12.5925	1.8872	0.0081	0.0455	0.1932	0.7302	0.5105	0.4871	3.3402	0.2165	2.9415	22.0744	1.1839	2.1017	0.032	0.056	8.5347
HY2c_2	HY2c	HY2	HY	2	c	2	Praxmar	summer	Soil	Pr3s12	MT308721	1.5507	0.1224	18.751	1.862	16.0045	0.0072	23.736	17.9556	0.17	9.3867	26.0863	1.5802	3.0655	0.1162	0.1002	0.1003	6.6486	4.9483	7.1148	0.0643	9.9961	9.558	1.931	0.0087	0.0537	0.2509	1.1102	0.4951	0.4846	1.8926	0.287	4.3656	25.5008	0.9838	2.5283	0.0279	0.0415	7.0874
HY3a_2	HY3a	HY3	HY	3	a	2	Praxmar	summer	Soil	Pr3s9	MT308722	1.3566	0.4098	58.7223	1.9711	20.6685	0.0193	30.8093	22.7767	0.2021	13.9045	30.1561	8.6853	1.7591	1.1099	0.1371	0.1242	6.8309	4.7986	6.9522	0.2026	16.4581	7.9342	8.1713	0.0132	0.1743	0.2154	0.6818	3.0495	0.5398	2.2619	0.2635	3.3288	6.5411	3.4433	2.3131	0.0254	0.1408	6.4202
HY3b_2	HY3b	HY3	HY	3	b	2	Praxmar	summer	Soil	Pr3s9	MT308722	0.9921	1.0195	233.3032	2.7848	36.9059	0.0173	17.0885	14.2773	0.2459	12.2795	17.8675	8.7651	2.0976	1.11	0.1	0.0853	7.5906	4.3976	13.0474	0.2313	13.1905	12.139	3.1451	0.0099	0.064	0.2028	0.6038	0.6618	0.291	2.0405	0.2397	4.5841	11.3425	4.0007	2.733	0.0296	0.1167	14.7175
HY3c_2	HY3c	HY3	HY	3	c	2	Praxmar	summer	Soil	Pr3s9	MT308722	0.8889	0.5702	182.4428	2.5228	24.0782	0.0081	21.4978	16.2367	0.196	19.976	22.0414	6.4893	1.2885	0.5934	0.1121	0.1015	6.4576	3.9981	10.2175	0.2746	29.31	15.819	1.6786	0.0081	0.0605	0.1381	0.9461	0.5548	0.3282	1.34	0.2817	4.354	9.3475	2.9109	3.2137	0.0232	0.0699	10.1352
HY4a_2	HY4a	HY4	HY	4	a	2	Kuhtai	summer	Soil	ks1_7	MT308717	0.43	0.0111	0.0996	1.3188	10.7135	0.0167	9.9418	7.5549	0.096	4.9289	10.666	0.5868	0.4912	0.447	0.0349	0.0284	4.5535	2.0143	4.741	0.5908	6.7431	6.5641	0.9122	0.008	0.0402	0.0649	0.2187	0.211	0.1537	0.4717	0.2275	3.097	6.5259	0.1116	2.0343	0.0262	0.0293	4.0413
HY4b_2	HY4b	HY4	HY	4	b	2	Kuhtai	summer	Soil	ks1_7	MT308717	0.4512	0.0231	0.0945	1.9103	11.2883	0	11.6004	8.8722	0.0958	7.6896	11.0226	0.7849	0.4617	0.1821	0.051	0.0386	5.7758	3.5304	8.2153	0.2838	9.4963	11.7324	1.7264	0.0021	0.0438	0.0561	0.2464	0.2944	0.1278	0.9586	0.2199	4.1754	12.1353	0.0985	1.7618	0.022	0.0398	8.2846
HY4c_2	HY4c	HY4	HY	4	c	2	Kuhtai	summer	Soil	ks1_7	MT308717	0.2397	0.0106	0.1007	1.4545	10.4694	0.0095	6.1808	5.2867	0.088	3.5289	5.9196	0.7428	0.1404	0.2323	0.0263	0.0107	3.9938	2.2723	5.3184	0.4454	5.1594	7.0954	0.6905	0.0045	0.0315	0.0316	0.1801	0.1805	0.1274	0.9935	0.169	2.6345	6.9978	0.0725	1.4976	0.0219	0.0363	4.4254
HY5a_2	HY5a	HY5	HY	5	a	2	Praxmar	summer	Soil	Pr3s8	MT308723	0.966	0.5689	112.9333	1.6673	20.2077	0.0083	20.0304	15.5481	0.1931	9.2316	18.641	5.4051	1.2748	0.4968	0.0909	0.0754	5.8364	3.636	6.0217	0	24.3107	8.6041	6.3465	0.0052	0.1274	0.1285	0.5201	1.1998	0.29	1.0872	0.2357	3.447	5.6832	1.115	2.6325	0.0281	0.0772	5.454
HY5b_2	HY5b	HY5	HY	5	b	2	Praxmar	summer	Soil	Pr3s8	MT308723	0.7928	0.7161	151.8845	2.2237	21.0966	0.0034	16.5044	11.7811	0.1618	10.1209	15.0627	5.4447	1.1866	0.3221	0.0825	0.0765	5.0853	3.6533	8.2189	0.0676	12.6186	15.1542	1.817	0.0037	0.0608	0.1175	0.5422	0.4889	0.1809	2.0099	0.2253	3.1803	6.9978	1.4623	2.9715	0.0277	0.0567	7.2823
HY5c_2	HY5c	HY5	HY	5	c	2	Praxmar	summer	Soil	Pr3s8	MT308723	0.9543	0.8837	180.547	2.4103	27.1361	0.0055	20.6668	16.2505	0.201	9.9338	22.592	6.5561	1.2822	0.4186	0.1036	0.0958	5.8557	3.6849	8.8103	0.0605	11.513	14.4065	2.2471	0.0086	0.0792	0.1081	0.6038	0.579	0.2847	1.5091	0.1979	3.4219	7.4362	1.8244	2.7732	0.0259	0.0749	8.1964
SO1a_2	SO1a	SO1	SO	1	a	2	Obergugl	summer	Meshbags	OAS3	MT279272	1.1577	0.0139	0.1245	1.3301	14.7897	8.00E-04	28.3806	21.2047	0.1632	9.2988	33.0388	0.7126	2.0352	0.1178	0.0994	0.1087	6.8895	3.6986	4.5452	0.1835	13.1039	9.1765	1.1386	0.009	0.0766	0.1516	0.8948	0.472	0.2528	1.2299	0.2667	3.8973	6.1053	0.024	3.3099	0.0243	0.0243	4.3057
SO1b_2	SO1b	SO1	SO	1	b	2	Obergugl	summer	Meshbags	OAS3	MT279272	0.812	0.04	0.0682	1.8522	12.7119	0.0023	14.2943	11.8241	0.1735	9.6386	16.4595	0.8226	1.498	0.1206	0.1219	0.0419	5.4613	2.6003	6.3475	0	12.4072	17.3168	1.2693	0.0018	0.0396	0.131	0.5439	0.4604	0.123	0.8296	0.1781	3.5581	4.0743	0.03	2.0894	0.0262	0.0344	6.031
SO1c_2	SO1c	SO1	SO	1	c	2	Obergugl	summer	Meshbags	OAS3	MT279272	1.0309	0.0321	0.1137	1.6104	18.618	0.0078	19.865	14.9094	0.1725	8.0393	22.5529	0.895	1.8142	0.113	0.0788	0.079	5.7217	2.9831	5.6218	0.127	9.8996	11.0678	1.4155	0.0057	0.0646	0.1341	0.6096	0.4843	0.1844	0.8311	0.2078	3.6963	6.4464	0.0286	2.0206	0.0276	0.0356	5.2437
SO2a_2	SO2a	SO2	SO	2	a	2	Obergugl	summer	Meshbags	OAS4	MT279273	0.89	0.0248	0.1054	1.5863	14.3377	0.0181	20.3077	15.1876	0.1451	7.5973	22.4955	0.7647	1.5234	0.1161	0.076	0.0867	5.8734	3.562	6.0003	0.1254	8.8245	6.7694	1.3739	0.0044	0.0717	0.1405	0.8236	0.6768	0.3507	1.0139	0.2657	3.7281	10.2192	0.0782	2.9409	0.0273	0.0349	5.4711
SO2b_2	SO2b	SO2	SO	2	b	2	Obergugl	summer	Meshbags	OAS4	MT279273	1.1042	0.0172	0.0987	2.1794	13.3977	0.0075	19.8666	14.9511	0.1462	6.9302	19.2328	1.0786	1.4865	0.1306	0.1082	0.0794	5.6507	4.6856	8.3117	0.018	7.8955	16.4985	2.2156	0.0059	0.0767	0.1541	1.1992	1.0504	0.3312	1.5746	0.2285	2.9323	27.5881	0.2449	2.2591	0.0242	0.0406	7.6876
SO2c_2	SO2c	SO2	SO	2	c	2	Obergugl	summer	Meshbags	OAS4	MT279273	0.727	0.018	0.0621	1.4736	12.4992	0.0049	17.4426	12.2388	0.1241	11.5238	17.0785	0.8119	0.9978	0.1605	0.0707	0.0905	5.6361	3.2078	5.4333	0.2234	17.8112	10.3528	1.4855	0.0042	0.0827	0.106	0.8562	0.7624	0.4381	0.7914	0.349	4.5048	19.3189	0.1802	4.1296	0.0235	0.0177	4.907
SO3a_2	SO3a	SO3	SO	3	a	2	Obergugl	summer	Meshbags	OAS5	MT279274	0.919	0.0321	0.0373	1.4881	17.7606	0.0043	21.654	17.5395	0.177	8.0592	26.8585	0.6765	1.7108	0.1713	0.1354	0.0468	7.4714	2.6203	5.4011	0.0233	9.6027	13.7934	0.922	0.0064	0.0659	0.1405	0.4338	0.5113	0.1581	0.6308	0.2387	5.3954	4.2781	0.0387	2.206	0.0244	0.0267	5.6341
SO3b_2	SO3b	SO3	SO	3	b	2	Obergugl	summer	Meshbags	OAS5	MT279274	0.8288	0.0305	0.0629	1.7669	13.7684	0	14.5097	12.3764	0.1626	9.7543	17.8296	0.8035	1.7905	0.1311	0.1079	0.0401	6.0531	2.6047	6.6934	0	12.1627	12.5412	1.2869	0.0081	0.0339	0.1687	0.4276	0.4435	0.1538	0.7004	0.1785	4.3412	4.0532	0.0442	1.8842	0.0214	0.0475	6.6577
SO3c_2	SO3c	SO3	SO	3	c	2	Obergugl	summer	Meshbags	OAS5	MT279274	0.7292	0.0335	0.0583	1.3378	15.6333	0.0058	15.0064	12.4917	0.1236	6.6231	18.6976	0.8098	1.2475	0.0996	0.064	0.0475	5.7333	2.0428	4.7885	0.0436	8.5969	12.2722	0.9053	0.0029	0.0475	0.116	0.4758	0.3798	0.143	0.4444	0.1837	3.8175	3.902	0.033	2.3409	0.018	0.026	4.5663
PA1a_2	PA1a	PA1	PA	1	a	2	Praxmar	snowcover	Soil	Prw1_4	MT380891	0.7473	0.0177	0.2236	1.5399	9.4498	0	14.2587	11.6345	0.0977	5.3444	16.451	0.7849	1.0458	0.0795	0.0667	0.0535	5.1322	3.0938	5.7127	0.0387	7.5463	11.7626	0.8743	0.0053	0.0397	0.0916	0.357	0.1752	0.2355	1.0806	0.1707	3.2929	15.1751	0.2484	1.41	0.0288	0.0304	5.2259
PA1b_2	PA1b	PA1	PA	1	b	2	Praxmar	snowcover	Soil	Prw1_4	MT380891	52.0255	0.1032	18.7357	9.1054	7.248	9.00E-04	58.6516	38.6732	2.5806	31.9942	23.8813	50.849	158.0088	0.27	2.1014	0.2744	11.4694	78.1968	7.0535	0.1065	16.7094	25.3804	219.231	0.0121	1.0142	9.9599	0.4955	2.2657	0.7606	38.8118	0.3316	3.9926	27.5234	0.1154	3.2748	0.0295	0.0306	6.9667
PA1c_2	PA1c	PA1	PA	1	c	2	Praxmar	snowcover	Soil	Prw1_4	MT380891	70.8635	0.1963	27.1611	14.414	11.1763	0	94.3799	58.3132	3.5869	42.0374	32.0326	56.9447	212.4584	0.3196	3.2006	0.4157	16.6368	138.3057	14.5652	0	16.0654	34.9627	253.9857	0.0509	0.6598	13.9585	0.8415	3.5488	1.2874	51.469	0.3247	3.4921	40.6154	0.0956	4.3436	0.027	0.0534	14.6499
PA2a_2	PA2a	PA2	PA	2	a	2	Kuhtai	snowcover	Soil	Kw2_8	MT380892	57.9561	0.19	32.9965	9.9856	9.1015	0.0012	86.6328	57.9497	3.6737	49.7372	35.9806	119.3065	194.5602	0.2893	2.5427	0.3993	17.2408	123.6111	10.7926	0.0278	9.5095	21.7173	708.0162	0.0401	0.6041	14.5499	0.8221	2.558	1.7761	58.8185	0.2879	5.4119	52.081	0.1371	3.6383	0.0227	0.0452	12.4574
PA2b_2	PA2b	PA2	PA	2	b	2	Kuhtai	snowcover	Soil	Kw2_8	MT380892	0.9301	0.0208	0.0854	1.5359	10.2237	0.006	19.9149	15.3182	0.1189	5.7514	22.2504	0.7072	1.6515	0.1008	0.0784	0.0737	6.2515	3.8479	5.885	0.1041	7.2737	8.823	0.9654	0.0042	0.059	0.1416	0.5708	0.2486	0.3972	1.9973	0.3011	4.2977	17.3772	0.1771	2.8796	0.0281	0.03	5.6485
PA2c_2	PA2c	PA2	PA	2	c	2	Kuhtai	snowcover	Soil	Kw2_8	MT380892	1.1225	0.0289	0.0656	1.7987	9.49	0.0023	14.8884	11.7526	0.1106	5.1083	15.6639	0.7326	2.1186	0.1175	0.0834	0.0647	5.2483	3.5186	6.2872	0.0217	5.8758	15.9326	1.4793	0.006	0.0544	0.1425	0.5393	0.1744	0.3579	1.6488	0.2229	3.1285	17.5542	0.2129	2.9709	0.0278	0.0381	5.7148
PA3a_2	PA3a	PA3	PA	3	a	2	Patscherkofel	snowcover	Soil	Patw1_1	MT380893	0.8343	0.0248	0.0741	1.5406	10.9009	0	16.9586	14.0656	0.0998	4.1071	19.4788	1.1164	1.3609	0.099	0.087	0.0574	6.8134	3.3596	6.5502	0	4.5945	14.1681	1.7785	0.007	0.0549	0.1141	0.5255	0.2333	0.3445	1.5541	0.2544	5.1083	20.8544	0.2203	2.2702	0.0231	0.0286	6.7182
PA3b_2	PA3b	PA3	PA	3	b	2	Patscherkofel	snowcover	Soil	Patw1_1	MT380893	28.1056	0.3443	48.2006	4.5853	12.7596	0.0068	69.0771	44.2556	1.879	20.5298	23.0246	66.7033	74.8917	0.1754	1.1652	0.2787	11.1855	86.2693	3.6908	0	5.9557	15.93	302.1678	0.0156	0.3277	4.9682	0.5452	4.7376	0.289	55.884	0.1881	3.4307	17.2107	0.0609	2.6198	0.026	0.0282	3.6313
PA3c_2	PA3c	PA3	PA	3	c	2	Patscherkofel	snowcover	Soil	Patw1_1	MT380893	55.0562	0.1974	33.7218	10.2108	12.9138	0.0022	108.1393	69.1648	1.5223	33.4259	35.933	89.9603	148.441	0.2557	2.3646	0.4955	16.7573	158.5878	11.1485	0	5.097	24.0932	410.6438	0.035	0.5518	9.5051	0.6586	2.8128	0.7835	77.8673	0.2504	3.4196	42.3001	0.0972	3.2037	0.0259	0.0359	10.9677
PA4a_2	PA4a	PA4	PA	4	a	2	Kuhtai	summer	Soil	Ks1_13	MT380894	33.3416	0.1717	38.7152	4.9465	8.0029	1.00E-04	57.2434	36.0398	2.0888	45.4903	19.0497	77.2424	81.8746	0.1388	1.2953	0.2432	9.515	76.3892	3.0355	0	41.8575	16.3331	327.2602	0.0117	0.3988	4.9871	0.5049	2.3381	0.6345	43.3486	0.2222	3.3159	18.9246	0.0781	1.9028	0.0221	0.0287	2.7247
PA4b_2	PA4b	PA4	PA	4	b	2	Kuhtai	summer	Soil	Ks1_13	MT380894	1.361	0.0087	0.1826	1.5969	14.8654	0.0071	28.5874	21.5411	0.1885	6.4378	33.4883	1.1812	2.3989	0.1427	0.1101	0.1146	6.6373	4.1543	5.5312	0.0581	6.2279	6.823	3.1864	0.0061	0.0589	0.1988	0.9006	0.3832	0.6249	1.155	0.2741	3.8515	20.744	0.1681	3.3803	0.0269	0.0281	5.1107
PA4c_2	PA4c	PA4	PA	4	c	2	Kuhtai	summer	Soil	Ks1_13	MT380894	1.5258	0.0282	0.1408	2.7273	14.8157	0.003	19.6628	14.6727	0.1822	6.7768	19.3019	1.3311	2.8824	0.1215	0.1226	0.0976	5.6868	4.151	10.5576	0.0222	6.6295	14.3395	3.827	0.0082	0.0332	0.238	0.6637	0.3488	0.4685	1.3367	0.2663	3.0061	34.0086	0.2017	3.393	0.0252	0.0582	9.8238
PA5a_2	PA5a	PA5	PA	5	a	2	Haggen	summer	Meshbags	M22	MT380895	0.9809	0.0231	0.1243	1.8802	13.2971	0.003	18.1624	13.9094	0.1371	7.4062	19.4465	1.5067	1.9162	0.2608	0.0915	0.0847	6.4953	3.8123	7.7816	0.0346	6.7589	9.2579	3.3176	0.0073	0.0584	0.1586	1.3978	0.3117	0.8894	1.0949	0.3071	4.6168	28.238	0.1671	3.722	0.0255	0.0369	7.728
PA5b_2	PA5b	PA5	PA	5	b	2	Haggen	summer	Meshbags	M22	MT380895	0.8086	0	0.0817	1.4829	9.0401	0	15.4438	11.9624	0.0972	5.679	17.5998	0.5365	1.0907	0.2582	0.0597	0.0641	5.1838	2.736	5.3791	0.0614	7.999	10.7551	0.557	0.0061	0.0392	0.1024	0.5834	0.1699	0.2787	0.5442	0.1974	2.9379	17.7578	0.2599	2.3483	0.0233	0.0341	4.7585
PA5c_2	PA5c	PA5	PA	5	c	2	Haggen	summer	Meshbags	M22	MT380895	0.92	0.0231	0.0906	2.1373	9.2818	0.0076	13.4208	10.2712	0.1046	5.3356	13.4966	0.7043	1.5296	0.1186	0.0794	0.0613	5.0265	3.09	7.9971	0.0163	5.7958	14.7574	1.1792	0.0045	0.0336	0.1312	0.5559	0.182	0.3507	0.6431	0.2474	2.9859	26.398	0.2952	3.661	0.0344	0.0468	7.2102
PA6a_2	PA6a	PA6	PA	6	a	2	Kuhtai	snowcover	Soil	Kw3_5	MT380896	0.7125	0.0265	0.0694	1.4804	9.4614	0.0098	14.7236	10.7818	0.1033	3.7401	15.3195	0.7973	1.0812	0.1108	0.0694	0.0698	5.018	2.2843	5.2644	0.0586	4.6354	12.8321	0.701	0.0045	0.0388	0.0938	0.5059	0.1612	0.2817	0.3895	0.2611	3.6202	17.8786	0.2862	2.122	0.0281	0.0278	4.7183
PA6bR1_2	PA6bR1	PA6	PA	6	b	2	Kuhtai	snowcover	Soil	Kw3_5	MT380896	0.8786	0.012	0.1318	1.2708	10.1883	0.0024	19.9809	15.2996	0.1066	6.7113	23.3055	0.549	1.5134	0.1099	0.0768	0.0711	5.8678	2.8861	4.1024	0.0185	8.7906	8.2361	0.4868	0.0029	0.0611	0.111	0.5719	0.2242	0.4629	1.0384	0.255	3.588	13.5238	0.1785	2.8786	0.0271	0.0349	3.8101
PA6cR1_2	PA6cR1	PA6	PA	6	c	2	Kuhtai	snowcover	Soil	Kw3_5	MT380896	0.9417	0.0301	0.0663	1.8027	11.4502	0.0027	14.1098	12.6836	0.1512	6.5996	17.1981	0.6821	1.9886	0.091	0.1284	0.0309	6.2797	3.4827	7.2392	0	6.8182	13.8895	1.04	0.0042	0.0378	0.1779	0.4743	0.2228	0.5132	1.4457	0.1948	3.9485	21.845	0.3437	2.8418	0.022	0.0598	7.3978
PA_R2_1c_2	PA_R2_1c	PA7	PA	7	c	2	Kuhtai	snowcover	Soil	Kw3_11	MT380897	0.8251	0.0136	0.0959	1.4009	10.5502	0.006	16.814	12.9568	0.1194	5.7448	18.2168	0.6481	1.1167	0.6576	0.0613	0.0724	5.703	3.6287	5.2626	0.0571	6.8019	10.0686	0.6097	0.0061	0.0479	0.1009	0.5495	0.2053	0.3739	1.1884	0.2582	3.8375	17.0221	0.2264	3.0955	0.0265	0.0311	4.8925
PA7R21a_2	PA7R21a	PA7	PA	7	a	2	Kuhtai	snowcover	Soil	Kw3_11	MT380897	0.678	0.0109	0.1045	1.2762	8.9965	0.0126	13.1644	11.8532	0.0974	5.2063	17.5035	0.4991	1.0664	0.0895	0.0615	0.0472	5.4168	2.5818	4.5552	0.0181	6.4261	8.1843	0.541	0.0059	0.0397	0.0968	0.3665	0.1676	0.3463	0.8429	0.1945	2.9403	14.8371	0.2395	2.6973	0.025	0.0378	4.178
R2PA1b_2	R2PA1b	PA7	PA	7	b	2	Kuhtai	snowcover	Soil	Kw3_11	MT380897	1.0817	0.0031	0.3099	2.3352	9.5138	0.1312	27.1577	19.1211	0.4738	9.262	27.5868	2.3605	2.6343	1.6913	0.3972	0.0347	6.3194	3.9693	5.4517	0.3693	10.2383	0.4539	6.7218	0.0116	0.1177	0.2466	1.1618	3.5669	0.9066	0.8312	0.2581	2.8976	15.2332	0.0418	3.3748	0.018	0.0355	4.519
PZ1a_2	PZ1a	PZ1	PZ	1	a	2	Praxmar	summer	Soil	Pr1s9	MT380851	1.4585	0.0018	0.1973	3.4984	10.0528	0.1264	33.2991	21.2253	0.6566	11.7918	25.969	3.6954	3.7557	2.919	0.5414	0.0641	6.5769	5.4887	8.9024	0.7025	12.3338	0.8581	11.608	0.0184	0.2296	0.3005	3.4791	6.6063	1.1776	1.2607	0.2954	4.1234	23.8915	0.0554	3.1138	0.0173	0.0268	7.181
PZ1b_2	PZ1b	PZ1	PZ	1	b	2	Praxmar	summer	Soil	Pr1s9	MT380851	1.9841	0.0114	0.2341	3.6871	11.3764	0.1231	24.2864	27.2541	0.8268	10.6099	38.0607	3.2056	5.7725	2.9164	0.6202	0.0663	7.3659	5.8904	7.3202	0.6849	11.237	0.6699	9.8305	0.0142	0.201	0.4399	3.6556	6.4921	1.1863	1.2679	0.342	3.7841	22.9238	0.0609	4.4943	0.0238	0.0386	6.1162
PZ1c_2	PZ1c	PZ1	PZ	1	c	2	Praxmar	summer	Soil	Pr1s9	MT380851	1.3015	0.0099	0.2	2.2094	9.1476	0.1082	26.4573	18.6949	0.3417	18.2554	25.8	2.6309	2.47	2.2804	0.2716	0.0449	6.1774	3.3181	5.8679	0	27.2162	0.1788	7.9901	0.0123	0.1397	0.247	2.0766	5.311	1.0257	0.5108	0.307	2.5236	17.0899	0.0426	4.0041	0.0252	0.043	4.934
PZ2a_2	PZ2a	PZ2	PZ	2	a	2	Pfitschtal	summer	Soil	Pfs11	MT380852	2.0854	0	0.1651	3.0606	9.7282	0.1066	29.8028	20.8372	0.4668	9.5085	27.6982	3.5636	4.6674	2.277	0.3381	0.0615	6.0013	3.669	7.8609	0.3878	11.0996	0.2286	10.8926	0.0096	0.1263	0.4057	2.3911	6.5472	1.0779	0.5283	0.2646	2.1211	24.3505	0.0593	3.659	0.0199	0.0475	6.3858
PZ2b_2	PZ2b	PZ2	PZ	2	b	2	Pfitschtal	summer	Soil	Pfs11	MT380852	2.0277	0.0076	0.1932	2.4093	9.3425	0.1164	30.8998	21.5003	0.3469	15.3547	28.8117	2.9358	4.4536	2.8756	0.238	0.0836	6.6846	3.7622	6.603	0.5246	23.1974	0.2153	9.7765	0.021	0.2304	0.3316	3.4148	7.0991	1.1451	0.6602	0.3355	3.5794	21.8597	0.0553	3.7368	0.0248	0.0299	5.6397
PZ2c_2	PZ2c	PZ2	PZ	2	c	2	Pfitschtal	summer	Soil	Pfs11	MT380852	0.0162	0.0173	0.0465	0.3505	7.9688	0.0093	1.01	10.7808	0.0223	13.2827	13.0335	0.3692	0.4171	0.0216	0.0054	0.0013	0.4395	1.2465	1.5545	0	19.1497	2.7312	0.2136	0.0016	0.0385	0.0187	0.0766	0.3142	0.4068	0.1694	0.1491	0.0214	6.1966	0.0201	1.3749	0.0271	0.0437	0.1826
PZ3a_2	PZ3a	PZ3	PZ	3	a	2	Pfitschtal	snowcover	Soil	Pfw2	MT380853	1.1552	0.0116	0.0865	1.7582	14.821	0.0101	21.8974	16.2105	0.2009	23.2513	25.1607	0.7311	1.9268	0.1447	0.0848	0.0829	5.9169	2.7308	6.3401	0.0251	37.5724	4.0672	1.3854	9.00E-04	0.0516	0.1406	0.3808	0.3157	0.8151	0.7655	0.3056	3.7803	16.4365	0.0568	4.188	0.0253	0.0188	5.7606
PZ3b_2	PZ3b	PZ3	PZ	3	b	2	Pfitschtal	snowcover	Soil	Pfw2	MT380853	0.7784	0.0277	0.0462	1.7409	12.9358	0.0038	12.458	10.9269	0.13	7.082	15.9055	0.7732	1.1706	0.1838	0.0806	0.0432	4.7813	1.6298	5.7934	0	11.0657	14.1938	1.1805	0.0089	0.0535	0.0885	0.2401	0.2187	0.3188	0.3713	0.1756	2.6507	12.8534	0.0412	3.836	0.0313	0.0241	4.9016
PZ3c_2	PZ3c	PZ3	PZ	3	c	2	Pfitschtal	snowcover	Soil	Pfw2	MT380853	1.1304	0.0174	0.1103	1.5791	13.1082	0.0088	19.1802	14.9255	0.1369	4.6099	23.151	0.8579	2.2656	0.1685	0.0802	0.0902	5.724	2.3928	5.5529	0.0877	5.6252	7.8506	1.782	0.0071	0.0831	0.1683	0.4145	0.2879	0.307	0.6409	0.2641	3.5686	12.6471	0.0638	2.969	0.0241	0.0242	5.0669
PZ4a_2	PZ4a	PZ4	PZ	4	a	2	Kuhtai	summer	Soil	Ks3_7	MT380854	1.0623	0.0197	0.0602	1.6635	13.1964	0.0101	13.3203	10.6966	0.1392	4.6345	15.029	0.8319	2.0316	0.1352	0.0726	0.0538	5.032	2.5016	6.2804	0	6.0266	11.7139	1.6585	0.0032	0.0359	0.1595	0.3939	0.2334	0.1558	0.6145	0.1879	2.7895	15.0127	0.0662	2.7833	0.0251	0.0429	5.6833
PZ4b_2	PZ4b	PZ4	PZ	4	b	2	Kuhtai	summer	Soil	Ks3_7	MT380854	0.7695	0.0179	0.0631	1.8297	13.4278	0	12.6238	10.3713	0.1365	4.0631	14.5356	0.8034	1.3051	0.1523	0.0743	0.0492	5.3041	1.7441	6.9443	0	5.5769	9.7238	1.0311	0.0053	0.0369	0.119	0.3898	0.2666	0.143	0.6193	0.2292	3.4691	13.2241	0.0442	2.6729	0.0295	0.045	6.6394
PZ4c_2	PZ4c	PZ4	PZ	4	c	2	Kuhtai	summer	Soil	Ks3_7	MT380854	1.125	0.0125	0.0706	1.4175	14.3106	0.0149	21.8201	16.9828	0.1457	12.3998	25.1859	1.2922	1.9353	8.6011	0.0873	0.0904	5.9725	2.6253	4.5769	0.14	8.7864	9.4568	3.1306	0.0329	0.0442	0.1624	0.2924	0.3558	2.3033	1.3962	0.217	3.1784	16.2611	0.1115	2.6485	0.053	0.1589	4.1923
PZ5a_2	PZ5a	PZ5	PZ	5	a	2	Kuhtai	snowcover	Soil	Kw1_2	MT380855	1.4368	0.0448	0.0545	1.8289	12.593	0.0023	22.7656	16.7491	0.2086	14.5054	22.8303	2.3456	2.5511	8.1719	0.1403	0.0981	6.1802	3.8193	6.4756	0.2727	12.2552	17.1599	7.2927	0.0292	0.0901	0.1878	0.2281	0.5126	2.1814	1.5744	0.2934	4.4134	18.0299	0.0992	2.5164	0.0524	0.1472	6.3246
PZ5b_2	PZ5b	PZ5	PZ	5	b	2	Kuhtai	snowcover	Soil	Kw1_2	MT380855	1.3073	0.0188	0.0558	1.9854	12.8831	0.006	20.2605	16.5448	0.1997	11.4797	22.9778	1.7893	2.0484	5.1162	0.1423	0.0763	5.8102	3.6356	6.8307	0.0934	8.7367	13.9531	5.3896	0.02	0.0497	0.1688	0.211	0.3853	1.8055	1.3084	0.1929	3.1908	19.7345	0.1187	1.9659	0.0431	0.1722	6.4274
PZ5c_2	PZ5c	PZ5	PZ	5	c	2	Kuhtai	snowcover	Soil	Kw1_2	MT380855	1.0836	0.0289	0.0465	1.5293	16.0866	0.0152	17.729	13.5656	0.1623	10.2454	19.2736	1.4631	1.7973	6.4491	0.087	0.067	5.4685	2.4726	5.1274	0.107	4.55	10.0562	3.5586	0.0218	0.0475	0.1347	0.2873	0.3204	2.3164	1.8021	0.2543	3.6645	19.2475	0.1346	2.6611	0.0583	0.1591	4.5545
AN1a_2	AN1a	AN1	AN	1	a	2	Patscherkofel	summer	Soil	Pats1_6	MT380903	0.8859	0.0246	0.0648	1.3742	11.5586	0.0055	18.0288	14.2142	0.1209	10.8839	20.1316	1.4439	1.2948	6.1579	0.0717	0.065	5.7266	2.5603	4.8337	0.1321	5.8489	8.8494	4.2954	0.0338	0.0497	0.1186	0.4941	0.3881	2.2902	1.8856	0.2373	3.3998	15.8101	0.1067	2.9195	0.0425	0.1496	4.3772
AN1b_2	AN1b	AN1	AN	1	b	2	Patscherkofel	summer	Soil	Pats1_6	MT380903	1.0766	0.0097	0.0487	2.1974	12.2907	0.0065	18.384	14.5459	0.1477	8.5761	19.8015	1.5539	1.5758	7.4968	0.086	0.0847	5.6357	3.2845	8.465	0.0678	4.6004	11.7738	4.4153	0.0272	0.0445	0.1228	0.3041	0.419	1.6608	1.8131	0.2324	3.1499	24.0138	0.1177	2.1725	0.0465	0.1748	7.9372
AN1c_2	AN1c	AN1	AN	1	c	2	Patscherkofel	summer	Soil	Pats1_6	MT380903	0.7872	0.032	0.0402	1.1269	8.8356	0.1797	19.8254	16.0291	0.1685	5.1648	23.8905	1.3123	0.9043	0.3671	0.135	0.038	6.4531	2.5157	3.5426	0	5.5137	15.6944	3.9422	0.0077	0.078	0.101	0.4041	0.724	0.3211	1.6934	0.1943	3.6355	18.5004	0.8959	3.5289	0.0228	0.0331	3.5198
AN2a_2	AN2a	AN2	AN	2	a	2	Kuhtai	snowcover	Soil	Kw1_1	MT380904	0.8762	0.012	0.073	1.6518	11.079	0.0646	19.0212	13.7855	0.146	8.2495	20.4455	0.881	1.1356	0.6094	0.0813	0.0785	4.9073	2.8594	5.5608	0.2554	8.2617	8.5558	3.8466	0.0067	0.0679	0.0904	0.8235	0.5749	0.2333	1.4432	0.2394	2.9219	21.2281	0.9295	2.6981	0.0281	0.0358	4.6991
AN2b_2	AN2b	AN2	AN	2	b	2	Kuhtai	snowcover	Soil	Kw1_1	MT380904	0.7801	0.018	0.0886	1.578	8.1047	0	11.7119	8.6519	0.1008	4.5402	11.3452	0.6742	1.4229	0.513	0.0542	0.0543	5.0125	2.6173	5.8103	0	5.9746	12.8226	0.8843	0.0059	0.0362	0.1134	0.4509	0.1508	0.2264	0.7721	0.2341	3.4995	15.5877	0.2261	2.5079	0.0299	0.038	5.3153
AN2c_2	AN2c	AN2	AN	2	c	2	Kuhtai	snowcover	Soil	Kw1_1	MT380904	1.3387	0.0281	0.1329	1.9059	12.6854	0.0398	21.4758	17.0812	0.1726	6.494	24.509	1.2375	2.3099	0.4809	0.1284	0.0987	6.2862	3.4612	7.0477	0.1705	7.6954	13.8521	3.4809	0.0101	0.3218	0.2393	1.0481	0.6765	0.2883	2.6607	0.3187	4.1287	21.0939	0.9201	3.899	0.0278	0.0351	6.6517
AN3a_2	AN3a	AN3	AN	3	a	2	Pfitschtal	snowcover	Soil	Pfw20	MT380905	1.4056	0.0195	0.0807	2.188	13.8141	0.032	21.9993	16.0003	0.1605	8.299	20.9125	1.3077	2.9177	0.6668	0.1106	0.1132	6.7886	5.0703	9.5809	0.2512	9.6961	10.8059	4.5793	0.0073	0.2597	0.3194	1.1279	0.8188	0.3144	3.2274	0.2675	4.5717	24.5494	1.2503	3.9477	0.0318	0.0388	9.6975
AN3b_2	AN3b	AN3	AN	3	b	2	Pfitschtal	snowcover	Soil	Pfw20	MT380905	1.5042	0.0324	0.065	2.1995	14.4401	0.0608	27.7975	21.0168	0.3522	10.3194	28.7895	2.3045	3.8031	0.3557	0.2846	0.0756	8.6496	5.2619	7.2443	0.3078	11.2781	21.57	9.2726	0.0091	0.301	0.3826	1.2828	1.1801	0.5226	3.2764	0.3832	6.7959	25.4648	0.3816	3.8241	0.0207	0.0197	8.0149
AN3c_2	AN3c	AN3	AN	3	c	2	Pfitschtal	snowcover	Soil	Pfw20	MT380905	1.484	0.0587	0.0652	2.4674	15.8092	0.0221	30.6264	20.9649	0.4653	8.4727	28.7372	2.0938	3.3262	0.2069	0.3726	0.0972	7.4061	5.0714	7.5475	0.2623	7.976	18.9848	7.7089	0.006	0.2493	0.4007	1.4479	1.4887	0.4814	3.2369	0.3619	5.7829	27.6983	0.4148	3.8934	0.0254	0.0108	7.6012
AN4a_2	AN4a	AN4	AN	4	a	2	Praxmar	summer	Soil	Pr4s7	MT380906	1.5094	0.015	0.05	2.0456	14.7449	0.3017	28.3974	21.982	0.2069	22.1444	32.6468	0.7864	2.6095	166.6914	0.1435	0.1125	6.5158	4.9866	7.2542	1.4926	7.5089	21.7378	16.1424	0.5343	0.2736	0.327	1.8631	0.8025	0.3414	2.1125	0.2317	3.2905	20.7127	1.1746	2.9457	0.0275	0.0537	6.7544
AN4b_2	AN4b	AN4	AN	4	b	2	Praxmar	summer	Soil	Pr4s7	MT380906	1.6419	0.028	0.0732	1.9368	13.8645	0.0299	33.3552	25.7797	0.1939	8.6338	38.9311	1.5415	2.8664	1.8374	0.1697	0.1056	7.7632	3.574	7.4674	0.0321	8.9582	15.0243	4.6356	0.0096	0.0732	0.2806	0.9663	0.87	0.6642	2.1868	0.2766	3.9914	33.4599	0.8792	4.137	0.0259	0.0524	7.5039
AN4c_2	AN4c	AN4	AN	4	c	2	Praxmar	summer	Soil	Pr4s7	MT380906	1.47	0.0277	0.0684	1.9234	11.5969	0.7388	17.9981	13.1576	0.158	7.4714	18.2551	1.0678	3.0599	4.2687	0.0994	0.0766	5.0363	3.8891	6.6701	0.1493	6.6347	8.4555	3.085	0.0176	0.0826	0.219	0.6088	0.7719	0.3375	1.8702	0.192	2.8799	21.9172	0.7244	2.2241	0.0209	0.0358	5.9197
AN5a_2	AN5a	AN5	AN	5	a	2	Kuhtai	summer	Soil	Ks1_4	MT380907	1.5144	0.0257	0.0881	2.2704	12.434	0.0312	22.9257	18.0565	0.2422	10.0718	24.3693	2.3081	2.5714	0.2281	0.1847	0.0963	6.4746	4.75	8.6962	0.1944	10.248	15.1463	7.9414	0.0027	0.0865	0.2347	2.1243	0.9141	0.6263	2.2404	0.3185	4.387	35.2628	0.7488	3.747	0.0228	0.0366	8.2579
AN5b_2	AN5b	AN5	AN	5	b	2	Kuhtai	summer	Soil	Ks1_4	MT380907	1.7814	0.0276	0.1014	2.0008	15.8705	0.0104	33.1975	25.2801	0.204	11.2578	36.6404	1.075	3.246	1.5764	0.1384	0.1336	7.5995	6.2335	7.6809	0.0321	13.1848	12.3736	3.3583	0.0164	0.1349	0.3184	2.1231	1.5272	0.5729	2.873	0.3238	4.165	32.0422	0.8102	4.0086	0.0256	0.0376	7.3949
AN5c_2	AN5c	AN5	AN	5	c	2	Kuhtai	summer	Soil	Ks1_4	MT380907	1.275	0.0037	0.0781	1.9995	12.2434	0.135	16.7147	12.8567	0.1461	7.1708	16.8307	0.7831	2.3376	0.4153	0.0889	0.0679	4.9751	4.4251	7.0092	0.0997	7.8853	10.1746	2.1972	0.0032	0.0891	0.1948	0.9485	0.9383	0.2524	1.9452	0.1957	2.5708	24.5642	0.6099	2.2612	0.0258	0.0348	6.1249
HUVE5a_2	HUVE5a	HUVE5	HUVE	1	a	2	Kuhtai	summer	Soil	Ks3_9	MT380881	0.7736	0.0094	0.0779	1.9592	10.9486	0.039	19.1055	13.785	0.1741	5.1879	19.4743	1.3909	1.2858	0.2737	0.1346	0.0539	6.3263	3.0723	7.8206	0.0715	5.355	8.8894	3.1941	0.0061	0.1481	0.1215	1.26	0.7051	0.2799	1.4622	0.2916	4.7499	21.3264	1.0727	2.1968	0.0198	0.0244	7.6128
HUVE5b_2	HUVE5b	HUVE5	HUVE	1	b	2	Kuhtai	summer	Soil	Ks3_9	MT380881	0.8328	0.0172	0.0482	1.6391	12.1456	0.0099	21.5269	16.663	0.1213	4.9194	25.3679	0.9005	0.9385	0.3237	0.0829	0.0965	5.8118	2.6714	6.0906	0.0572	6.248	11.0947	2.3008	0.0097	0.1436	0.1365	0.5017	0.6598	0.1678	1.0161	0.1856	3.3368	17.6548	0.8681	1.7617	0.0267	0.0337	5.6578
HUVE5c_2	HUVE5c	HUVE5	HUVE	1	c	2	Kuhtai	summer	Soil	Ks3_9	MT380881	0.7976	0.0402	0.0702	1.9409	11.4175	0.0172	17.6621	14.3592	0.1649	6.721	19.7927	1.3779	1.1428	0.1962	0.1559	0.0443	6.9121	3.3307	8.1791	0	6.5313	13.3284	4.0787	0.0094	0.1663	0.1775	0.4676	0.8117	0.4798	1.3345	0.2353	4.3815	25.1487	1.1591	2.5587	0.0237	0.0553	8.6782
HUVE6a_2	HUVE6a	HUVE6	HUVE	2	a	2	Kuhtai	summer	Soil	Kw1_3	MT380882	0.902	0.0144	0.0683	2.1136	13.271	0.3624	19.8284	14.6638	0.1221	8.4536	20.5794	0.8155	1.1832	1.6356	0.0855	0.0851	5.6559	3.9625	8.5416	0.3433	6.6208	11.0748	4.9829	0.01	0.1604	0.168	0.9558	0.7015	0.2662	1.3742	0.2377	3.4006	25.351	1.0576	1.9673	0.0289	0.0347	7.8037
HUVE6b_2	HUVE6b	HUVE6	HUVE	2	b	2	Kuhtai	summer	Soil	Kw1_3	MT380882	0.8845	0.0196	0.091	1.5756	13.7641	0.1397	20.3746	15.8301	0.1379	5.0406	23.0052	0.8924	1.1122	0.5261	0.0782	0.0981	6.4261	3.435	6.0506	12.287	11.0066	15.6527	3.5108	0.0083	0.0878	0.1258	0.4158	0.5545	0.2241	1.0895	0.2704	4.6309	19.5553	0.1296	1.9638	0.0208	0.0317	5.9515
HUVE6c_2	HUVE6c	HUVE6	HUVE	2	c	2	Kuhtai	summer	Soil	Kw1_3	MT380882	1.1144	0.0103	0.1138	2.7728	14.2897	0.1712	19.1788	14.6391	0.1397	5.8074	18.4205	1.1521	1.5648	0.5134	0.1032	0.0928	5.8942	4.6185	11.2237	7.6202	10.6163	17.6373	3.5423	0.0083	0.1318	0.1571	0.4713	0.5592	0.1939	1.9502	0.2787	3.41	31.1793	0.4335	2.5515	0.0268	0.0439	10.6992
HUVE7a_2	HUVE7a	HUVE7	HUVE	3	a	2	Kuhtai	snowcover	Soil	Kw2_10	MT380883	0.3993	0.0013	0.1877	1.6143	15.8881	0.0115	16.9367	14.7598	0.1641	8.8329	21.6477	1.2167	0.5759	0.2929	0.189	0.0188	11.7081	2.8331	9.0337	2.1755	10.8343	2.1311	1.6723	0.012	0.156	0.1144	0.3332	0.7967	0.2921	0.9144	0.4737	12.2388	25.4978	0.2344	3.3432	0.0224	0.0583	12.3611
HUVE7b_2	HUVE7b	HUVE7	HUVE	3	b	2	Kuhtai	snowcover	Soil	Kw2_10	MT380883	0.915	0.0109	0.1177	1.8365	14.0084	0.4048	20.543	15.3547	0.1527	7.5626	21.0618	0.6663	0.8187	0.8346	0.0862	0.0946	6.2464	4.5919	7.8199	60.2685	20.7672	15.9922	6.3413	0.0111	0.0976	0.0875	0.3804	0.5608	0.2011	1.7015	0.2679	4.2159	21.7423	0.1104	1.8356	0.0235	0.0362	7.5198
HUVE7c_2	HUVE7c	HUVE7	HUVE	3	c	2	Kuhtai	snowcover	Soil	Kw2_10	MT380883	0.5602	0.0364	0.0654	2.0428	13.4268	0.114	10.2613	9.6974	0.1012	4.2911	11.7469	0.7013	0.5767	0.3196	0.0627	0.0447	5.5479	3.1891	7.9638	3.2236	10.1046	20.4191	1.4094	0.0028	0.065	0.074	0.3265	0.3889	0.1354	1.046	0.1975	3.4901	20.9395	0.0796	2.5372	0.0238	0.045	7.8697
HUVE8a_2	HUVE8a	HUVE8	HUVE	4	a	2	Patscherkofel	summer	Soil	Pats1_4	MT380884	0.5684	0.031	0.0614	1.6533	15.622	0.0802	16.4752	12.9753	0.1117	5.9047	17.7003	0.9853	0.5962	0.9647	0.0689	0.0734	7.4677	3.216	7.9023	18.1248	11.5703	16.4833	1.8194	0.0085	0.0819	0.0812	0.3708	0.3828	0.1501	0.8521	0.3112	6.6918	22.7139	0.0872	1.3272	0.0219	0.0355	8.9232
HUVE8b_2	HUVE8b	HUVE8	HUVE	4	b	2	Patscherkofel	summer	Soil	Pats1_4	MT380884	0.7957	0.0248	0.0848	1.9078	13.7299	0.0847	19.3125	14.946	0.132	10.9198	20.6443	0.7854	0.9957	0.5499	0.0781	0.082	6.3123	3.6877	7.7176	14.8022	19.9712	16.6416	2.7494	0.0071	0.0787	0.102	0.3913	0.3924	0.2398	1.5631	0.3138	4.0906	22.4381	0.1107	2.7579	0.027	0.0305	7.4992
HUVE8c_2	HUVE8c	HUVE8	HUVE	4	c	2	Patscherkofel	summer	Soil	Pats1_4	MT380884	0.7672	0.0308	0.0659	2.311	14.9693	0.0168	16.0223	12.9513	0.1377	4.8128	16.668	0.8352	1.1743	0.4066	0.0839	0.0728	6.7881	3.9572	10.2394	3.4321	6.2102	14.1134	2.1711	0.0046	0.0745	0.1278	0.427	0.3824	0.1786	2.0288	0.2218	4.6405	27.921	0.1459	2.8835	0.0275	0.0379	10.7637
HUVE9a_2	HUVE9a	HUVE9	HUVE	5	a	2	Haggen	summer	Meshbags	M29	MT380885	0.8556	0.0454	0.0642	1.9392	14.8954	0.0489	21.7758	16.3104	0.1347	4.4796	22.0506	0.7254	0.9686	0.4789	0.1064	0.0891	6.38	4.9152	7.9712	6.7089	6.6852	15.8051	2.0156	0.0082	0.0832	0.102	0.4347	0.4437	0.26	2.5197	0.2451	4.4344	24.4853	0.1023	2.2156	0.0246	0.0345	7.8583
HUVE9b_2	HUVE9b	HUVE9	HUVE	5	b	2	Haggen	summer	Meshbags	M29	MT380885	0.4094	0.0154	0.1378	1.6832	16.253	0.0027	13.8948	11.0838	0.1184	6.118	14.6807	0.5933	0.0792	0.1735	0.058	0.0549	5.1915	3.192	6.4875	0	9.3423	11.0611	0.5512	0.006	0.0796	0.0347	0.5204	0.4006	0.1558	2.2503	0.2191	3.1599	12.2044	0.0997	2.097	0.0284	0.0429	5.9343
HUVE9c_2	HUVE9c	HUVE9	HUVE	5	c	2	Haggen	summer	Meshbags	M29	MT380885	0.4573	0.0106	0.0699	2.1211	14.8655	0.0076	14.9217	11.6062	0.1107	5.6976	14.5348	0.7526	0.2476	0.186	0.0642	0.056	6.4123	3.4352	9.9297	0.0242	7.2027	12.2638	1.3889	0.0051	0.0672	0.0494	0.4278	0.4429	0.1545	1.7185	0.2269	4.5458	18.0089	0.082	2.6451	0.021	0.0488	10.011
ZO1a_2	ZO1a	ZO1	ZO	1	a	2	Praxmar	summer	Soil	Pr4s3	MT308725	0.4649	0.024	0.075	2.4192	18.143	0.003	17.3027	12.7181	0.1838	67.5346	15.8542	0.5507	0.0777	0.1344	0.059	0.0826	6.0523	3.6147	9.4428	0	126.1695	11.8687	1.0932	0.0073	0.0912	0.0366	0.843	0.5641	0.5172	2.4969	0.3582	4.2391	16.4891	0.1141	5.5275	0.0252	0.0429	8.9744
ZO1b_2	ZO1b	ZO1	ZO	1	b	2	Praxmar	summer	Soil	Pr4s3	MT308725	0.8129	0.0096	0.134	1.8184	14.0602	0.0321	17.996	14.406	0.1238	5.9456	19.8647	0.8503	1.01	0.4946	0.0829	0.0688	5.6482	4.3545	6.8064	1.1812	8.0949	11.1624	1.7403	0.0027	0.0526	0.0963	0.3338	0.4187	0.2268	2.8288	0.2291	3.2806	14.2405	0.0808	2.4626	0.0237	0.0407	6.1782
ZO1c_2	ZO1c	ZO1	ZO	1	c	2	Praxmar	summer	Soil	Pr4s3	MT308725	0.7593	0.011	0.0727	1.9368	17.5611	0.0125	16.7888	13.0951	0.1397	5.3857	17.5257	0.7774	0.9365	0.177	0.0726	0.0655	5.033	4.7765	6.9531	0.3143	7.2466	10.8555	1.6251	0.0042	0.0365	0.082	0.2799	0.41	0.1633	2.9244	0.1787	2.9272	12.7477	0.0694	2.1761	0.0321	0.044	6.1284
ZO2a_2	ZO2a	ZO2	ZO	2	a	2	Pfitschtal	snowcover	Soil	Pfw10	MT380870	0.811	0.03	0.084	1.7278	18.9497	0.0066	24.1587	17.8681	0.1576	6.1215	25.0624	0.7112	0.7986	0.129	0.0924	0.1181	6.613	5.1705	6.7008	0.3525	8.8723	12.2891	1.2748	0.0025	0.0562	0.0857	0.4042	0.4406	0.2566	4.3428	0.3089	4.4019	12.9551	0.087	3.0233	0.022	0.0217	6.423
ZO2b_2	ZO2b	ZO2	ZO	2	b	2	Pfitschtal	snowcover	Soil	Pfw10	MT380870	0.7736	0.0351	0.0502	1.9599	16.1419	0.0229	15.0485	11.1027	0.134	5.664	13.5239	0.9581	1.2427	1.9674	0.0736	0.0825	5.6419	3.9073	7.3937	0.2681	7.5544	16.1173	1.3539	0.0138	0.0746	0.1035	0.3269	0.6825	0.1822	2.3242	0.2687	4.3997	17.4445	0.0597	3.416	0.0285	0.1297	7.1402
ZO2c_2	ZO2c	ZO2	ZO	2	c	2	Pfitschtal	snowcover	Soil	Pfw10	MT380870	0.7475	0.0241	0.0796	1.6517	21.2768	0.0081	17.7124	13.3253	0.1592	4.5109	18.7459	0.5098	1.1201	1.2177	0.0715	0.0752	5.6326	3.6406	5.9342	0.6128	6.149	9.0866	0.6408	0.0081	0.0784	0.0992	0.3876	0.4792	0.1543	2.5699	0.2506	3.7244	13.8038	0.0905	2.1501	0.0256	0.0817	5.5305
ZO3a_2	ZO3a	ZO3	ZO	3	a	2	Patscherkofel	snowcover	Soil	Patw4.3	MT308726	0.6269	0.0273	0.0873	1.4963	27.1804	0.1487	16.5821	13.014	0.1852	11.8193	19.0301	0.9644	0.6557	7.344	0.0653	0.0717	5.5182	2.6887	4.4856	0.7271	10.3656	8.0505	2.6223	0.0241	0.0572	0.0743	0.358	0.401	0.5513	2.1132	0.2445	3.3758	7.83	0.162	2.4999	0.0295	0.064	4.0826
ZO3c_2	ZO3c	ZO3	ZO	3	c	2	Patscherkofel	snowcover	Soil	Patw4.3	MT308726	0.3253	0.0219	0.0555	1.6045	42.8308	0.0053	9.0384	7.4746	0.2093	4.205	9.9122	0.637	0.3076	0.2197	0.0327	0.0212	4.6827	1.9596	4.3744	0.0719	5.6893	8.3966	0.7119	0.0074	0.0399	0.0312	0.2568	0.2578	0.165	1.2992	0.179	3.2077	5.9049	0.0859	1.5114	0.0264	0.0347	3.9198
PDA_2	PDA	PDA1	PDA	1	a	2						0.5656	0.3474	58.6469	1.9115	23.4557	0.0657	14.8889	10.9316	0.1768	12.3321	14.1887	2.6585	0.5344	4.879	0.0683	0.041	5.0677	2.9729	7.0416	7.8295	13.0351	8.7599	2.6969	0.0214	0.0577	0.0674	0.3337	0.4788	0.2701	2.6933	0.2469	3.0355	12.9082	2.0603	2.5146	0.0261	0.2465	6.2756
PDA_2	PDA	PDA2	PDA	2	a	2						0.8966	0.0973	34.1854	2.1968	25.2088	0.1938	23.4402	16.7081	0.2007	11.982	22.6042	3.0223	0.8179	41.3793	0.1049	0.1314	6.4338	3.6546	8.3892	8.3717	12.7699	14.7766	5.9442	0.1406	0.0816	0.0865	0.4802	0.7244	0.2448	2.8938	0.3469	4.9925	15.2045	1.7827	3.4502	0.0277	0.6778	8.3397
PDA_2	PDA	PDA3	PDA	3	a	2						0.7787	0.4562	75.7241	2.2946	22.9236	0.0489	19.2192	14.1818	0.1652	9.2656	18.9096	3.31	0.6297	1.363	0.0808	0.0735	5.2624	3.477	8.1792	2.9931	8.7824	11.8933	2.2674	0.0109	0.0616	0.0786	0.5344	0.6569	0.2234	2.6024	0.2343	2.9096	15.2464	2.353	4.1342	0.0271	0.1878	7.1373
PDA_2	PDA	PDA4	PDA	4	a	2						0.584	0.0453	0.0989	1.4122	15.5227	0.0029	13.3619	11.9042	0.1364	6.2545	15.9829	0.6181	0.6138	0.4424	0.1051	0.0402	5.7067	2.5574	4.772	0	8.0217	18.2879	0.6861	0.0089	0.0456	0.0666	0.253	0.3446	0.1721	2.9606	0.1802	3.8244	6.4214	0.1044	1.9915	0.0212	0.0569	4.585
PDA_2	PDA	PDA5	PDA	5	a	2						0.7263	0.0129	0.068	1.824	28.9434	0.003	19.4846	14.6263	0.1887	6.0818	20.1948	0.6523	0.8023	0.314	0.071	0.0806	5.8848	3.2739	6.5069	0.1947	7.3463	12.094	0.7678	0.0094	0.0432	0.0738	0.4017	0.3325	0.2669	3.8722	0.2261	3.8304	9.2758	0.2048	2.5027	0.0222	0.0317	6.123
PDA_2	PDA	PDA6	PDA	6	a	2						0.2199	0.0191	0.0919	0.9515	11.6175	0.1681	8.6115	4.6416	0.1153	5.8562	6.0107	0.9267	0.1655	4.4506	0.0213	0.0315	3.8788	1.3239	2.2753	0.5755	8.2416	5.688	1.1984	0.0203	0.0364	0.0298	0.1801	0.1851	0.2414	1.5573	0.1606	2.512	3.42	0.0851	1.1524	0.0257	0.0452	1.8399
PDA_2	PDA	PDA7	PDA	7	a	2						0.2471	0.0158	0.0627	0.9507	11.4352	0.0173	6.9866	4.9736	0.0964	5.5649	6.2614	0.8313	0.1861	0.4751	0.0291	0.0243	4.101	1.5133	2.7103	0.5659	7.4003	3.99	0.778	0.0035	0.0322	0.0317	0.2009	0.1968	0.2484	1.8083	0.1783	2.6887	3.9786	0.1078	1.0875	0.0239	0.0384	2.2078
[truncated: 101 more columns]
