# Supplementary material for: High-Throughput Volatilome Fingerprint Using PTR–ToF–MS Shows Species-Specific Patterns in Mortierella and Closely Related Genera
Source: J Fungi (Basel). 2021 Jan 19;7(1):66. doi: 10.3390/jof7010066 (PMC7835917; doi:10.3390/jof7010066)
Supplement: Supplementary file 1 [file jof-07-00066-s001.zip › SupplementaryFiles/SI_Table_2.xls]

## Sheet: ms26.0157
	ALGL	AN	BA	EX	GA	GE	HO	HUVE	HY	PA	PZ	SO
AN	1
BA	1	1
EX	0.0124439	0.00620693	0.0342124
GA	0.000823416	0.000584832	0.00393973	1
GE	1	1	1	1	1
HO	0.147769	0.0543203	0.262915	1	1	1
HUVE	0.00109399	0.00111182	0.00790243	1	1	1	1
HY	1	1	1	0.820902	0.170979	1	1	0.412162
PA	1	1	1	0.0508284	0.00578199	1	0.394525	0.0116003	1
PZ	1	1	1	0.0227796	0.00269043	1	0.170979	0.00578199	1	1
SO	1	1	1	1	1	1	1	1	1	1	1
ZO	0.0149347	0.00584289	0.0261067	1	1	1	1	1	0.395383	0.0382517	0.0172692	1

## Sheet: ms27.9970
	ALGL	AN	BA	EX	GA	GE	HO	HUVE	HY	PA	PZ	SO
AN	1
BA	1	1
EX	1	1	1
GA	1	1	1	1
GE	1	1	1	1	1
HO	1	1	1	1	1	1
HUVE	1	1	1	1	1	1	1
HY	0.0230532	0.267314	0.0514347	0.363053	0.0757021	0.0432208	0.000139922	0.00895087
PA	1	1	1	1	1	1	1	1	0.311974
PZ	1	1	1	1	1	1	1	1	0.000175903	1
SO	1	1	1	1	1	1	1	1	1	1	1
ZO	1	1	1	1	1	1	1	1	0.723125	1	1	1

## Sheet: ms28.0186
	ALGL	AN	BA	EX	GA	GE	HO	HUVE	HY	PA	PZ	SO
AN	1
BA	0.0143783	0.00553392
EX	0.0929499	0.028673	1
GA	0.0394846	0.0129264	1	1
GE	1	1	0.232741	0.451325	0.297453
HO	1	1	0.189659	0.47237	0.286317	1
HUVE	1	1	0.0372003	0.163336	0.0812042	1	1
HY	4.37062e-06	4.56168e-06	1	1	1	0.00317296	0.000650561	2.74437e-05
PA	0.160479	0.0519196	1	1	1	0.753082	0.833658	0.281002	0.512122
PZ	1	1	0.119393	0.322842	0.191201	1	1	1	0.00031386	0.562984
SO	1	1	0.0996962	0.244227	0.153202	1	1	1	0.000574533	0.412887	1
ZO	1	1	0.18414	0.382929	0.247598	1	1	1	0.00174057	0.638526	1	1

## Sheet: ms31.0183
	ALGL	AN	BA	EX	GA	GE	HO	HUVE	HY	PA	PZ	SO
AN	1
BA	1	1
EX	1	1	0.0894128
GA	1	1	1	1
GE	1	1	1	1	1
HO	1	1	1	1	1	1
HUVE	1	1	0.316141	1	1	1	1
HY	1	1	1	1	1	1	1	1
PA	1	1	1	1	1	1	1	1	1
PZ	1	1	1	1	1	1	1	1	1	1
SO	0.280898	1	0.0124473	1	0.165505	1	1	1	0.399846	1	1
ZO	1	1	1	1	1	1	1	1	1	1	1	1

## Sheet: ms33.0339
	ALGL	AN	BA	EX	GA	GE	HO	HUVE	HY	PA	PZ	SO
AN	0.0534973
BA	0.254283	1.08411e-05
EX	1	0.268951	1
GA	1	1	0.0208545	1
GE	1	1	0.938171	1	1
HO	1	0.0226238	1	1	1	1
HUVE	1	1	0.00347309	1	1	1	1
HY	1	0.0298345	1	1	1	1	1	1
PA	4.00523e-06	1	4.78792e-11	0.000660024	0.105658	0.215085	1.08411e-05	0.0285208	1.74905e-05
PZ	0.0120722	1	1.40734e-06	0.0928269	1	1	0.00598221	1	0.00839437	1
SO	1	1	0.117933	1	1	1	1	1	1	0.431049	1
ZO	1	0.027198	1	1	1	1	1	0.925669	1	8.98542e-05	0.00916437	1

## Sheet: ms34.9956
	ALGL	AN	BA	EX	GA	GE	HO	HUVE	HY	PA	PZ	SO
AN	0.000150672
BA	1	0.0304806
EX	1	0.0136277	1
GA	1	0.0107374	1	1
GE	1	1	1	1	1
HO	1	1	1	1	1	1
HUVE	7.14354e-06	1	0.0116667	0.00522328	0.00387103	1	0.943496
HY	1	1	1	1	1	1	1	1
PA	1	0.000557143	1	1	1	1	1	7.73064e-05	1
PZ	0.0308504	1	0.940705	0.470707	0.391118	1	1	1	1	0.054916
SO	1	0.117162	1	1	1	1	1	0.0817172	1	1	1
ZO	0.557912	1	1	1	1	1	1	1	1	0.591976	1	1

## Sheet: ms39.0226
	ALGL	AN	BA	EX	GA	GE	HO	HUVE	HY	PA	PZ	SO
AN	1
BA	0.0288712	1
EX	0.13743	0.0509051	1.53917e-06
GA	0.124093	0.0463682	1.30321e-06	1
GE	1	1	1	0.0306745	0.0288427
HO	0.218102	0.0778583	3.24988e-06	1	1	0.0441442
HUVE	0.745384	0.266238	7.18554e-06	1	1	0.13743	1
HY	1	1	0.070522	1	1	1	1	1
PA	1	1	0.113787	0.266238	0.244906	1	0.377966	1	1
PZ	1	1	0.273092	0.392599	0.372779	1	0.548497	1	1	1
SO	1	1	0.110737	1	1	1	1	1	1	1	1
ZO	1	1	0.0052449	1	1	0.5076	1	1	1	1	1	1

## Sheet: ms41.0384
	ALGL	AN	BA	EX	GA	GE	HO	HUVE	HY	PA	PZ	SO
AN	1
BA	0.0256382	1
EX	0.0912373	0.0382303	6.6333e-07
GA	0.02705	0.0124436	9.88048e-08	1
GE	1	1	1	0.232094	0.118292
HO	0.120106	0.0492872	1.05082e-06	1	1	0.271547
HUVE	1	0.380181	1.18209e-05	1	1	1	1
HY	1	1	0.0656623	0.944527	0.409711	1	1	1
PA	1	1	0.156285	0.120424	0.0431357	1	0.156285	1	1
PZ	1	1	0.35508	0.210296	0.0872508	1	0.259055	1	1	1
SO	1	1	0.120106	1	1	1	1	1	1	1	1
ZO	1	1	0.00455575	1	1	1	1	1	1	1	1	1

## Sheet: ms42.0140
	ALGL	AN	BA	EX	GA	GE	HO	HUVE	HY	PA	PZ	SO
AN	1
BA	0.290646	0.887658
EX	1	1	0.00363709
GA	0.156837	0.822061	3.54672e-05	1
GE	1	1	1	1	1
HO	1	1	0.109343	1	1	1
HUVE	0.0117359	0.238054	4.24098e-07	1	1	1	1
HY	1	1	0.80472	1	0.900882	1	1	0.274559
PA	1	1	0.0105255	1	1	1	1	1	1
PZ	1	1	1	1	0.318276	1	1	0.0712082	1	1
SO	1	1	0.107435	1	1	1	1	1	1	1	1
ZO	1	1	0.414733	1	1	1	1	1	1	1	1	1

## Sheet: ms43.0182
	ALGL	AN	BA	EX	GA	GE	HO	HUVE	HY	PA	PZ	SO
AN	1
BA	0.280597	1
EX	0.0505633	0.891356	1
GA	0.31195	1	1	1
GE	1	0.760012	0.00406082	0.000798728	0.00433357
HO	1	1	1	1	1	0.117746
HUVE	0.0119805	0.664895	1	1	1	0.000353344	1
HY	1	1	0.533764	0.124534	0.533764	1	1	0.0676877
PA	1	1	1	1	1	0.111245	1	1	1
PZ	1	1	0.469617	0.10856	0.469617	1	1	0.0562974	1	1
SO	1	1	1	1	1	1	1	1	1	1	1
ZO	1	1	1	1	1	0.0562974	1	1	1	1	1	1

[truncated: 108 more sheets: ms43.0545, ms46.0351, ms48.0534, ms49.0112, ms53.0056, ms56.0243, ms57.0404, ms57.0702, ms60.0527, ms61.0094, ms61.0295, ms63.0075, ms63.0434, ms67.0220, ms67.0507, ms67.0635, ms69.0347, ms69.0699, ms71.0498, ms71.0857 …]
