# Supplementary material for: High-Throughput Volatilome Fingerprint Using PTR–ToF–MS Shows Species-Specific Patterns in Mortierella and Closely Related Genera
Source: J Fungi (Basel). 2021 Jan 19;7(1):66. doi: 10.3390/jof7010066 (PMC7835917; doi:10.3390/jof7010066)
Supplement: Supplementary file 1 [file jof-07-00066-s001.zip › SupplementaryFiles/SI_Table_3.xls]

## Sheet: ms26.0157
	diff	lwr	upr	p.adj	1	2
PA-ALGL	13.7018	6.74128	20.6623	2.78461e-08	PA	ALGL
PA-AN	13.554	4.98438	22.1236	2.25495e-05	PA	AN
PA-BA	13.7189	5.5765	21.8613	4.17382e-06	PA	BA
PA-EX	14.0954	5.52582	22.665	8.107e-06	PA	EX
PA-GA	14.1608	5.59116	22.7304	7.15105e-06	PA	GA
PA-GE	13.7694	2.70607	24.8327	0.00299962	PA	GE
PA-HO	13.9868	5.4172	22.5564	9.97773e-06	PA	HO
PA-HUVE	14.1111	6.53654	21.6856	1.90727e-07	PA	HUVE
PA-HY	13.8081	5.23852	22.3777	1.40035e-05	PA	HY
PZ-PA	-13.5946	-22.1642	-5.02496	2.09073e-05	PZ	PA
SO-PA	-13.9317	-24.0311	-3.83233	0.000479582	SO	PA
ZO-PA	-14.1775	-24.7095	-3.64555	0.000766887	ZO	PA

## Sheet: ms27.9970
	diff	lwr	upr	p.adj	1	2
HY-ALGL	0.517351	0.384109	0.650593	6.32827e-14	HY	ALGL
HY-AN	0.516427	0.358112	0.674741	1.39e-13	HY	AN
HY-BA	0.518657	0.367082	0.670231	9.63674e-14	HY	BA
HY-EX	0.512833	0.354519	0.671148	1.49103e-13	HY	EX
HY-GA	0.517407	0.359092	0.675721	1.39999e-13	HY	GA
HY-GE	0.522092	0.323634	0.72055	2.30593e-13	HY	GE
HY-HO	0.524347	0.366032	0.682661	1.28231e-13	HY	HO
HY-HUVE	0.518836	0.376133	0.661539	6.78346e-14	HY	HUVE
PA-HY	-0.470397	-0.616968	-0.323826	1.54432e-13	PA	HY
PZ-HY	-0.52412	-0.682435	-0.365805	1.28009e-13	PZ	HY
SO-HY	-0.513707	-0.696513	-0.330901	1.89959e-13	SO	HY
ZO-HY	-0.517732	-0.707544	-0.327919	1.90847e-13	ZO	HY

## Sheet: ms28.0186
	diff	lwr	upr	p.adj	1	2
HY-ALGL	125.85	90.792	160.907	7.16094e-14	HY	ALGL
HY-AN	125.893	84.2386	167.548	1.81744e-13	HY	AN
HY-BA	125.768	85.8865	165.649	1.65978e-13	HY	BA
HY-EX	125.005	83.35	166.66	1.84186e-13	HY	EX
HY-GA	125.483	83.828	167.138	1.81077e-13	HY	GA
HY-GE	125.887	73.6699	178.104	4.77474e-12	HY	GE
HY-HO	125.867	84.2124	167.522	1.82965e-13	HY	HO
HY-HUVE	125.799	88.2523	163.347	1.15241e-13	HY	HUVE
PA-HY	-116.379	-154.943	-77.8137	1.85296e-13	PA	HY
PZ-HY	-125.859	-167.514	-84.2045	1.82854e-13	PZ	HY
SO-HY	-125.887	-173.986	-77.7879	2.50133e-13	SO	HY
ZO-HY	-125.888	-175.831	-75.9458	6.5159e-13	ZO	HY

## Sheet: ms31.0183
	diff	lwr	upr	p.adj	1	2
PA-ALGL	1.64665	0.468393	2.82491	0.000370207	PA	ALGL
PA-AN	1.84008	0.38944	3.29072	0.00219752	PA	AN
PA-BA	1.54236	0.164044	2.92068	0.0139216	PA	BA
PA-EX	2.0145	0.56386	3.46514	0.000420303	PA	EX
PA-GA	1.5615	0.11086	3.01214	0.0224669	PA	GA
PA-HO	1.87815	0.427506	3.32878	0.00155023	PA	HO
PA-HUVE	1.92072	0.638523	3.20292	8.32734e-05	PA	HUVE
PA-HY	1.67528	0.22464	3.12592	0.00914961	PA	HY
PZ-PA	-1.72793	-3.17857	-0.277293	0.00589091	PZ	PA
SO-PA	-2.13947	-3.84907	-0.42988	0.00274487	SO	PA
ZO-PA	-1.93763	-3.72045	-0.154806	0.0200285	ZO	PA

## Sheet: ms33.0339
	diff	lwr	upr	p.adj	1	2
BA-ALGL	21.194	14.8187	27.5692	1.22902e-13	BA	ALGL
PA-ALGL	-6.29174	-12.3558	-0.227664	0.0340814	PA	ALGL
BA-AN	25.467	17.7462	33.1878	1.30229e-13	BA	AN
HY-AN	9.29659	1.23246	17.3607	0.00937276	HY	AN
EX-BA	-21.4555	-29.1763	-13.7347	1.83964e-13	EX	BA
GA-BA	-22.109	-29.8299	-14.3882	1.87073e-13	GA	BA
GE-BA	-22.2072	-32.0445	-12.37	1.04686e-10	GE	BA
HO-BA	-19.4585	-27.1793	-11.7377	6.55698e-13	HO	BA
HUVE-BA	-23.2083	-30.0944	-16.3222	1.10689e-13	HUVE	BA
HY-BA	-16.1704	-23.8912	-8.44959	2.57915e-09	HY	BA
PA-BA	-27.4857	-34.5795	-20.392	6.33937e-14	PA	BA
PZ-BA	-26.0265	-33.7473	-18.3057	1.10578e-13	PZ	BA
SO-BA	-23.2566	-32.2726	-14.2406	3.24296e-13	SO	BA
ZO-BA	-16.0738	-25.4579	-6.68967	2.6064e-06	ZO	BA
PA-HO	-8.02721	-15.4931	-0.561278	0.0227751	PA	HO
PA-HY	-11.3153	-18.7813	-3.84938	6.35545e-05	PA	HY
PZ-HY	-9.85611	-17.9202	-1.79198	0.00399439	PZ	HY
ZO-PA	11.4119	2.23638	20.5875	0.00303335	ZO	PA
ZO-PZ	9.95273	0.284181	19.6213	0.037099	ZO	PZ

## Sheet: ms34.9956
	diff	lwr	upr	p.adj	1	2
AN-ALGL	0.103153	0.0341021	0.172203	8.86784e-05	AN	ALGL
HUVE-ALGL	0.0788153	0.0196048	0.138026	0.000944582	HUVE	ALGL
BA-AN	-0.105083	-0.183635	-0.0265318	0.000861542	BA	AN
EX-AN	-0.104073	-0.186118	-0.0220289	0.00219638	EX	AN
GA-AN	-0.10522	-0.187264	-0.0231756	0.00182546	GA	AN
HO-AN	-0.102893	-0.184938	-0.0208489	0.00265134	HO	AN
HY-AN	-0.10052	-0.182564	-0.0184756	0.00384642	HY	AN
PA-AN	-0.100776	-0.176735	-0.0248178	0.00100322	PA	AN
SO-AN	-0.104811	-0.199548	-0.0100744	0.0160902	SO	AN
HUVE-BA	0.0807458	0.0106871	0.150805	0.0094049	HUVE	BA
HUVE-EX	0.0797358	0.00578202	0.15369	0.0220362	HUVE	EX
HUVE-GA	0.0808825	0.00692869	0.154836	0.018555	HUVE	GA
HUVE-HO	0.0785558	0.00460202	0.15251	0.026218	HUVE	HO
HY-HUVE	-0.0761825	-0.150136	-0.00222869	0.0368142	HY	HUVE
PA-HUVE	-0.0764387	-0.143577	-0.00930037	0.011099	PA	HUVE

## Sheet: ms39.0226
	diff	lwr	upr	p.adj	1	2
PA-ALGL	15.1071	5.08492	25.1293	7.21336e-05	PA	ALGL
PA-AN	12.5395	0.200467	24.8786	0.0424585	PA	AN
EX-BA	-12.8322	-25.5925	-0.0718767	0.0472641	EX	BA
HUVE-BA	-11.4681	-22.8488	-0.0874238	0.0463015	HUVE	BA
PA-EX	20.3052	7.96617	32.6443	8.00232e-06	PA	EX
PA-GA	19.9594	7.62031	32.2984	1.26474e-05	PA	GA
PA-HO	19.8839	7.54486	32.223	1.39645e-05	PA	HO
PA-HUVE	18.9412	8.03488	29.8474	1.73769e-06	PA	HUVE
PA-HY	16.0664	3.72734	28.4054	0.00140367	PA	HY
PZ-PA	-14.7828	-27.1218	-2.44371	0.00540919	PZ	PA
SO-PA	-16.2671	-30.8088	-1.72541	0.0139801	SO	PA
ZO-PA	-18.475	-33.6396	-3.31042	0.00419736	ZO	PA

## Sheet: ms41.0384
	diff	lwr	upr	p.adj	1	2
PA-ALGL	8.9039	2.65659	15.1512	0.000247498	PA	ALGL
EX-BA	-9.46669	-17.4208	-1.51257	0.00596326	EX	BA
GA-BA	-9.53084	-17.485	-1.57672	0.0053971	GA	BA
HO-BA	-9.18704	-17.1412	-1.23292	0.00913344	HO	BA
HUVE-BA	-8.26472	-15.3589	-1.17058	0.00810183	HUVE	BA
PA-EX	12.8596	5.16804	20.5511	5.18046e-06	PA	EX
PA-GA	12.9237	5.23219	20.6153	4.50862e-06	PA	GA
PA-HO	12.5799	4.88839	20.2715	9.43619e-06	PA	HO
PA-HUVE	11.6576	4.85918	18.456	2.52475e-06	PA	HUVE
PA-HY	9.68969	1.99815	17.3812	0.00246237	PA	HY
PZ-PA	-7.90705	-15.5986	-0.215522	0.0376291	PZ	PA
SO-PA	-9.6444	-18.709	-0.579843	0.02573	SO	PA
ZO-PA	-11.5159	-20.9688	-2.06313	0.00419971	ZO	PA

## Sheet: ms42.0140
	diff	lwr	upr	p.adj	1	2
PA-ALGL	0.654711	0.297322	1.0121	3.3148e-07	PA	ALGL
PA-AN	0.635227	0.195219	1.07523	0.000188613	PA	AN
PA-BA	0.579994	0.161923	0.998066	0.000428744	PA	BA
PA-EX	0.6785	0.238492	1.11851	4.21591e-05	PA	EX
PA-GA	0.694593	0.254586	1.1346	2.3669e-05	PA	GA
PA-GE	0.64541	0.0773621	1.21346	0.011407	PA	GE
PA-HO	0.669867	0.229859	1.10987	5.7211e-05	PA	HO
PA-HUVE	0.699013	0.310097	1.08793	6.09378e-07	PA	HUVE
PA-HY	0.65602	0.216012	1.09603	9.2744e-05	PA	HY
PZ-PA	-0.55954	-0.999548	-0.119532	0.00210679	PZ	PA
SO-PA	-0.680067	-1.19862	-0.161513	0.00123597	SO	PA
ZO-PA	-0.672692	-1.21346	-0.131927	0.00302433	ZO	PA

## Sheet: ms43.0182
	diff	lwr	upr	p.adj	1	2
GE-BA	11.9462	0.140461	23.7519	0.0443738	GE	BA
HUVE-GE	-12.2884	-23.6735	-0.903387	0.0217558	HUVE	GE
PA-HUVE	8.08985	0.170319	16.0094	0.0402384	PA	HUVE

[truncated: 115 more sheets: ms43.0545, ms46.0351, ms48.0534, ms53.0056, ms56.0243, ms57.0404, ms57.0702, ms60.0527, ms61.0094, ms63.0075, ms63.0434, ms67.0507, ms67.0635, ms69.0347, ms69.0699, ms71.0498, ms71.0857, ms73.0649, ms74.0071, ms75.0429 …]
